# Supplementary material for: Gene expression of Vibrio parahaemolyticus growing in laboratory isolation conditions compared to those common in its natural ocean environment
Source: BMC Microbiol. 2017 May 19;17:118. doi: 10.1186/s12866-017-1030-6 (PMC5437538; doi:10.1186/s12866-017-1030-6)
Supplement: Additional file 1: — RPKM and differential expression values for the V. parahaemolyticus genome. Additional file includes ORF and sRNA genes for both condition. (XLSX 395 kb) [file 12866_2017_1030_MOESM1_ESM.xlsx]

## Sheet: Additional file 1
Additional file 1: RPKMO of V. parahaemolyticus genes in Isolation condition and Environmental like condition and Differential expression values
Genes	RPKM I	RPKM E	log2FoldChange	pvalue
VP0001	116.08	536.09	-1.61287	3.26409e-30
VP0002	38.59	52.55	0.12669	0.433995
VP0003	260.04	271.22	0.508421	0.00101452
VP0004	219.81	207.73	0.668012	3.08653e-06
VP0005	3473.04	6268.49	-0.258285	0.0780956
VP0006	32.43	103.63	-1.0891	5.80918e-15
VP0007	18.41	94.46	-1.76378	7.0746e-25
VP0008	110.83	355.07	-1.0734	1.82614e-06
VP0009	5.78	4.66	0.840335	0.0677129
VP0010	3.91	2.05	1.37027	0.0253863
VP0011	139.09	196.3	0.0754066	0.629868
VP0012	198.56	234.62	0.326486	0.060699
VP0013	112.76	130.9	0.368774	0.00100746
VP0014	334.47	389.53	0.34692	0.0576211
VP0015	3.33	3.36	0.508311	0.431328
VP0016	5.83	14.29	-0.668591	0.0301696
VP0017	47.13	81.76	-0.202374	0.317555
VP0018	36.4	149.85	-1.44273	2.27475e-17
VP0019	31.71	57.12	-0.263603	0.102638
VP0020	82.59	80.05	0.597306	0.0158216
VP0021	165.24	175.56	0.474939	0.0137415
VP0022	189.95	322.27	-0.186916	0.242572
VP0023	46.66	86.64	-0.299129	0.0584282
VP0024	4176.98	3588.64	0.785947	2.50334e-05
VP0025	45.14	70.62	-0.0616739	0.743948
VP0026	260.93	185.94	1.08034	5.72481e-08
VP0027	29.4	47.66	-0.110642	0.479916
VP0028	41.63	143.14	-1.20041	3.94443e-13
VP0029	39.59	47.85	0.328774	0.510797
VP0030	27.84	23.77	0.824227	0.00150477
VP0031	64.39	106.4	-0.124703	0.539937
VP0032	68.8	107.84	-0.0545352	0.716761
VP0033	69.62	56.01	0.892863	2.36873e-10
VP0034	30.61	44.02	0.068837	0.687758
VP0035	89.98	128.15	0.0707371	0.644472
VP0036	881.01	1577.77	-0.253189	0.0302452
VP0037	1.37	2.95	-0.428797	0.576008
VP0038	132.27	108.48	0.85566	1.96114e-06
VP0039	176.01	169.31	0.623886	0.000147393
VP0040	85.31	97.72	0.378365	0.0139956
VP0041	28.11	44.99	-0.100874	0.491136
VP0042	834.18	401.59	1.63859	7.99922e-26
VP0043	5.32	13.42	-0.717293	0.0715052
VP0044	34.29	42.3	0.283625	0.0815699
VP0045	2.54	1.57	1.05302	0.179496
VP0046	20.83	22.54	0.469511	0.0197645
VP0047	48.34	50.55	0.52514	0.00390139
VP0048	117.38	84.28	1.06708	3.80663e-06
VP0049	41.46	30.34	1.03755	1.43727e-09
VP0050	66.33	59.74	0.753289	0.006906
VP0051	188.66	126.08	1.1651	1.31752e-22
VP0052	0.23	0.22
VP0053	5.61	10.98	-0.385177	0.0149741
VP0054	4.48	3.18	1.06139	4.55071e-06
VP0055	4.98	2.74	1.41341	2.28016e-06
VP0056	14.01	4.32	2.25664	2.40771e-35
VP0057	39.7	23.75	1.32276	2.51281e-16
VP0058	14.43	29.56	-0.445803	0.00392837
VP0059	9.66	18.9	-0.381366	0.0362088
VP0060	164.74	5.15	5.52221	9.0609e-143
VP0061	330.49	7.45	5.95017	4.1029e-130
VP0062	2.47	4.34	-0.221181	0.286658
VP0063	3.18	5.26	-0.138657	0.654057
VP0064	3.45	5.14	0.0112558	0.959353
VP0065	15.36	52.11	-1.18207	2.0052e-08
VP0066	23.78	39.73	-0.173811	0.503612
VP0067	7.72	52.31	-2.15642	2.5296e-36
VP0068	134.51	266.53	-0.4135	0.0194689
VP0069	91.26	93.03	0.542768	0.000446662
VP0070	26.41	96.94	-1.2816	8.77319e-18
VP0071	13.1	20.33	-0.0436796	0.750443
VP0072	57.41	124.35	-0.527487	0.000157088
VP0073	39.03	54.27	0.107856	0.507893
VP0074	24.63	63.73	-0.775036	1.09963e-05
VP0075	1187.07	607.33	1.54799	6.53894e-27
VP0076	5270.91	2399.69	1.69039	7.6492e-19
VP0077	1617.59	2380.99	0.0210037	0.876618
VP0078	954.45	1020.07	0.48459	0.00235093
VP0079	25.83	29.4	0.383736	0.0222775
VP0080	35.28	345.95	-2.69933	8.06818e-95
VP0081	2.37	27.99	-2.9262	1.28668e-24
VP0082	1.67	16.88	-2.60343	2.57165e-08
VP0083	27.76	64.01	-0.615758	0.0017255
VP0084	1.17	13.11	-2.80781	1.31689e-13
VP0085	0.84	5.98	-2.21849	1.82084e-13
VP0086	1.59	2.99	-0.315011	0.515214
VP0087	6.36	19.49	-1.02816	9.53153e-05
VP0088	5.85	16.58	-0.914697	0.000313715
VP0089	1.85	7.63	-1.40958	0.000111255
VP0090	0.9	4.11	-1.50033	0.00501328
VP0091	1.64	4.25	-0.76666	0.00694912
VP0092	68.5	102.28	-0.00112392	0.993694
VP0093	59.63	37.31	1.25104	4.92464e-16
VP0094	11.98	15.27	0.224778	0.192728
VP0095	169.18	311.41	-0.30358	0.0358267
VP0096	116	140.84	0.289112	0.0918827
VP0097	138.72	157.65	0.4024	0.00045212
VP0098	612.33	1242.58	-0.432398	0.000219319
VP0099	294.95	460.07	-0.0583304	0.666028
VP0100	93.48	161.97	-0.197614	0.17677
VP0101	30.53	97.35	-1.07515	6.42037e-07
VP0102	1.03	2.98	-0.77301	0.326845
VP0103	48.29	99.97	-0.467632	0.000960425
VP0104	326.45	732.16	-0.588297	0.000949231
VP0105	173.4	279.79	-0.113427	0.48498
VP0106	2.55	2.95	0.362535	0.511586
VP0107	59.88	163.73	-0.875931	1.54035e-06
VP0108	1.53	2.37	-0.0292254	0.962682
VP0109	229.25	345.67	-0.0224534	0.898397
VP0110	944.53	591.62	1.26137	4.56811e-10
VP0111	10.76	6.49	1.29351	2.18817e-05
VP0112	64.67	46.23	1.06463	5.7949e-10
VP0113	61.01	111.59	-0.296721	0.0909822
VP0114	76.4	85.87	0.400178	0.0190845
VP0115	97.29	108.49	0.421379	0.000796409
VP0116	225.27	139.95	1.2418	2.47135e-08
VP0117	67.54	55.31	0.876018	3.10627e-11
VP0118	38.53	61.62	-0.094048	0.55817
VP0119	24.87	21.75	0.773198	2.65449e-06
VP0120	10.35	8.9	0.794926	0.000220507
VP0121	1052.03	1507.89	0.0489648	0.817429
VP0122	125.36	254.23	-0.453635	0.0317884
VP0123	9.96	23.76	-0.66808	0.000441725
VP0124	24.87	200.02	-2.39878	1.67256e-35
VP0125	14.73	62.79	-1.49981	6.42376e-26
VP0126	91.68	198.56	-0.520815	0.000482793
VP0127	23.17	72.49	-1.05313	1.37689e-09
VP0128	53.06	60.19	0.407789	0.00578024
VP0129	4085.91	613.39	3.27707	2.02524e-68
VP0130	62.57	165.5	-0.822525	9.73239e-08
VP0131	75.49	84.06	0.42638	0.00608628
VP0132	201.06	322.31	-0.0905085	0.533435
VP0133	269.87	194.49	1.04728	6.13602e-16
VP0134	166.59	113.37	1.13619	7.27321e-13
VP0135	98.48	106.93	0.47101	0.00243626
VP0136	419.54	490.85	0.357104	0.00301147
VP0137	78.72	81.22	0.534113	0.000394899
VP0138	96.79	51.45	1.48829	8.77358e-19
VP0139	64.86	65.21	0.574977	1.93e-05
VP0140	66.42	70.83	0.487661	0.000561255
VP0141	68.27	52.3	0.966153	2.9589e-13
VP0142	62.24	51.86	0.842633	1.20913e-08
VP0143	52.16	46.17	0.757098	7.42594e-07
VP0144	42.21	116.18	-0.880485	1.73655e-08
VP0145	39	85.61	-0.54327	0.00444337
VP0146	149.64	810.86	-1.84816	6.46856e-56
VP0147	0.64	1.06	-0.120573	0.83202
VP0148	28.95	35.3	0.295756	0.0400466
VP0149	753.95	645.35	0.814214	2.63566e-09
VP0150	16.8	51.66	-1.03802	3.42594e-13
VP0151	54.63	80.48	0.0264811	0.85836
VP0152	20.57	49.03	-0.669525	0.000151193
VP0153	20.86	47.27	-0.597853	0.000780598
VP0154	135.59	319.95	-0.652921	9.98311e-08
VP0155	29.41	33.31	0.405738	0.00286636
VP0156	16.84	17.11	0.550744	0.00134438
VP0157	33.7	25.84	0.960435	1.64509e-10
VP0158	17.39	14.46	0.844536	2.73386e-06
VP0159	213.92	220.34	0.537167	2.12152e-06
VP0160	596.48	892.5	0.00643925	0.966472
VP0161	43.84	63.9	0.0422329	0.787308
VP0162	15.17	25.39	-0.139878	0.478789
VP0163	9.75	13.79	0.0903354	0.689776
VP0164	8.39	13.03	-0.0316769	0.912354
VP0165	7.08	15.05	-0.487312	0.0306561
VP0166	6.86	13.31	-0.349662	0.12937
VP0167	11.62	20.89	-0.255746	0.183066
VP0168	6.36	15.87	-0.710357	0.00142044
VP0169	0	0.19
VP0170	14.93	27.49	-0.268864	0.29257
VP0171	14.88	23.68	-0.0669504	0.761292
VP0172	11.34	24.82	-0.526909	0.0046223
VP0173	17.71	33.03	-0.308257	0.0504844
VP0174	17.31	36.03	-0.461193	0.0101638
VP0175	38.88	38.87	0.596691	0.016798
VP0176	283.19	865.85	-1.02922	1.09064e-15
VP0177	166.19	336.63	-0.446681	0.013148
VP0178	50.6	164.81	-1.12313	9.46988e-10
VP0179	89.32	87.7	0.605169	1.84002e-06
VP0180	68.83	93.01	0.146011	0.284018
VP0181	46.62	84.1	-0.278859	0.10982
VP0182	4	3.28	0.824666	0.0879166
VP0183	313.45	159.61	1.51644	8.87784e-11
VP0184	14.91	12.79	0.789381	0.000295848
VP0185	3578	4204.04	0.348923	0.0187376
VP0186	10048.9	17811.2	-0.232842	0.0824969
VP0187	44.69	88.46	-0.40142	0.00176976
VP0188	72.55	137.85	-0.341009	0.00712868
VP0189	63.6	131.56	-0.453984	0.00162078
VP0190	64.68	145.96	-0.57956	0.000130624
VP0191	48.56	129.13	-0.822754	5.47678e-10
VP0192	48.43	120.93	-0.744337	1.88788e-05
VP0193	60.54	120.99	-0.41714	0.0012424
VP0194	44.13	46.4	0.5197	0.0026847
VP0195	37.85	61.94	-0.123687	0.421456
VP0196	33.59	53.14	-0.0728521	0.642346
VP0197	83.67	106.13	0.23975	0.0381346
VP0198	87.39	95.46	0.45142	0.000802271
VP0199	59.69	76.05	0.234469	0.077355
VP0200	66.35	86.58	0.201459	0.109142
VP0201	95.26	82.42	0.796032	3.22392e-09
VP0202	156.85	168.15	0.486224	4.67881e-05
VP0203	156.47	159.29	0.553047	9.61575e-06
VP0204	217.61	329.69	-0.0230222	0.891651
VP0205	162.53	239.03	0.0167518	0.925782
VP0206	193.01	208.02	0.476776	0.00217549
VP0207	123.65	130.83	0.499359	0.000302084
VP0208	122.26	154.78	0.250317	0.145829
VP0209	78.66	97.98	0.270206	0.0638621
VP0210	33.55	55.25	-0.124973	0.471231
VP0211	43.1	59.1	0.136668	0.387984
VP0212	67.26	114.28	-0.181789	0.14739
VP0213	53.93	98.62	-0.286619	0.0273596
VP0214	223.39	499.58	-0.577186	2.72338e-06
VP0215	131.25	81.84	1.25257	1.97211e-18
VP0216	115.25	99.51	0.780832	7.85097e-07
VP0217	98.47	68.87	1.09122	6.86614e-11
VP0218	39496.1	49298.3	0.278499	0.135243
VP0219	153.23	147.5	0.628981	9.12757e-06
VP0220	143.68	130.63	0.708941	7.71649e-06
VP0221	189.47	145.13	0.966004	4.34872e-14
VP0222	140.39	228.53	-0.133167	0.46805
VP0223	157.54	273.01	-0.219389	0.181384
VP0224	163.46	369.77	-0.589103	4.17952e-06
VP0225	96.5	162.43	-0.150603	0.427375
VP0226	164.28	202.4	0.290635	0.0482055
VP0227	156.29	228.54	0.0455981	0.763942
VP0228	107.79	103.8	0.647564	0.000133999
VP0229	391.36	440.13	0.409612	0.0035191
VP0230	335.75	336.22	0.579984	1.68784e-07
VP0231	288.71	275.47	0.651229	7.92707e-08
VP0232	300.18	313.45	0.516593	3.33768e-05
VP0233	231.42	287.43	0.268799	0.0593946
VP0234	188.6	238.82	0.235228	0.132724
VP0235	213.84	146.08	1.13481	1.79164e-20
VP0236	398.4	335.94	0.827244	1.48972e-11
VP0237	115.96	179.09	-0.0538051	0.744833
VP0238	7.65	8.34	0.465924	0.0281557
VP0239	429.77	1726.99	-1.42283	5.88919e-13
VP0240	58.33	304.22	-1.75125	1.9818e-12
VP0241	92.53	314.32	-1.15952	4.72077e-10
VP0242	8.66	14.21	-0.129633	0.615592
VP0243	21.36	25.27	0.338278	0.0633635
VP0244	88.88	105.51	0.327775	0.0232884
VP0245	4.15	8.98	-0.497766	0.234426
VP0246	1406.48	1070.16	0.982491	1.65567e-11
VP0247	1191.07	1643.88	0.117342	0.361053
VP0248	306.14	217.49	1.07471	1.10067e-15
VP0249	23.59	290.89	-3.01721	3.78173e-70
VP0250	16.38	226.3	-3.17414	3.23704e-74
VP0251	333.47	195.55	1.35349	1.50707e-30
VP0252	293.09	180.17	1.28054	6.18695e-11
VP0253	18.77	28.23	-0.00480871	0.972243
VP0254	170.5	321.64	-0.340449	0.107567
VP0255	4533.26	7258.73	-0.0894287	0.492202
VP0256	4021.94	1260.21	2.23041	1.38269e-40
VP0257	2336.15	933.24	1.84952	9.28125e-14
VP0258	1327.07	677.13	1.50043	2.90329e-09
VP0259	1026.51	681.48	1.13593	1.34939e-06
VP0260	2287.91	1180.61	1.48733	2.45149e-09
VP0261	2625.91	1579.22	1.29295	9.23478e-13
VP0262	1680.16	1134.15	1.10561	9.30714e-06
VP0263	1993.75	1642.29	0.833298	0.000132608
VP0264	2107.72	1783.91	0.788546	0.000700947
VP0265	2167.86	2147.75	0.569864	0.00987966
VP0266	6567	6656.54	0.573338	0.000172405
VP0267	2744.43	1999.46	1.01683	1.41217e-08
VP0268	2959.75	2294.34	0.919271	1.75171e-05
VP0269	2286.81	1727.47	0.940678	0.000313589
VP0270	1813.23	1258.17	1.07	4.94059e-06
VP0271	2026.69	1290.89	1.19785	4.45185e-08
VP0272	1747.31	1096.28	1.21761	7.07573e-08
VP0273	1079.94	695.3	1.17544	1.62729e-06
VP0274	1454.52	1178.33	0.844977	0.000895546
VP0275	1313.19	905.18	1.07942	1.72446e-05
VP0276	2079.31	1866.96	0.705124	0.00297888
VP0277	1430.27	1243.67	0.763055	7.34314e-05
VP0278	3475.93	3841.34	0.429714	0.0162304
VP0279	2161.09	2186.55	0.539364	0.0104614
VP0280	1389.37	963.14	1.06756	2.04047e-05
VP0281	2074.17	1845.22	0.714999	0.0023472
VP0282	1861.91	1370.05	0.993958	2.70439e-06
VP0283	2489.52	1828.52	1.00856	1.11624e-08
VP0284	120.93	590.94	-1.7031	3.28605e-22
VP0285	258.49	1864.94	-2.26378	3.1417e-74
VP0286	432.4	387.59	0.715348	0.00143997
VP0287	22.41	52.81	-0.64528	0.000156704
VP0288	26.25	73.55	-0.912071	2.45891e-06
VP0289	20.19	35.41	-0.223242	0.284344
VP0290	189.73	158.91	0.810869	0.000157646
VP0291	2.86	7.64	-0.789407	0.0233496
VP0292	5.18	16.4	-1.04274	0.00111891
VP0293	5.64	14.34	-0.74534	0.0214388
VP0294	0.38	0.58	0.0194684	0.984883
VP0295	2.51	5.49	-0.52769	0.0377294
VP0296	4.51	17.93	-1.36759	3.73408e-07
VP0297	52.61	53.97	0.545037	0.00291371
VP0298	0.26	1.22	-1.24979	0.153574
VP0299	20.23	29.24	0.0589139	0.737201
VP0300	8.3	10.18	0.293832	0.133445
VP0301	8.28	10.39	0.25834	0.244104
VP0302	10.69	15.68	0.0329268	0.860107
VP0303	29.08	85.81	-0.977687	1.72907e-07
VP0304	15.92	99.94	-2.05836	1.5999e-35
VP0305	61.16	143.81	-0.620908	0.013529
VP0306	37.77	164.47	-1.53373	1.33629e-20
VP0307	61.76	48.24	0.938109	3.24661e-12
VP0308	34.86	41.18	0.347387	0.0224183
VP0309	103.63	104.26	0.575395	8.02459e-05
VP0310	91.38	90.05	0.605526	0.000131249
VP0311	281.06	332.8	0.344828	0.0212642
VP0312	4.84	4.66	0.578148	0.336135
VP0313	1144.04	685.64	1.3044	3.45026e-16
VP0314	69.32	90.53	0.180258	0.377298
VP0315	72.53	73.24	0.552553	0.00482161
VP0316	83.74	65.43	0.922794	2.34654e-06
VP0317	12.89	25.15	-0.378414	0.017863
VP0318	54.37	72.48	0.17827	0.306442
VP0319	288.26	505.27	-0.226642	0.0940379
VP0320	98.08	80.95	0.863546	2.02823e-12
VP0321	97.36	33.86	2.09627	2.25838e-17
VP0322	1.31	1.08	0.737717	0.330898
VP0323	294.7	609.19	-0.443361	0.0263565
VP0324	351.02	947.12	-0.849932	2.10819e-11
VP0325	1637.42	2913.68	-0.245891	0.0212087
VP0326	299.44	795.91	-0.805957	5.10593e-06
VP0327	258.21	359.05	0.106914	0.408478
VP0328	2004.12	2044.34	0.555157	2.24793e-05
VP0329	5214.32	6353.14	0.307472	0.0476163
VP0330	147.02	105.63	1.02899	5.32809e-07
VP0331	67.81	46.52	1.13291	3.33309e-07
VP0332	79.81	47.91	1.32004	1.77689e-11
VP0333	143.85	202.31	0.0965574	0.478652
VP0334	45.89	47.41	0.544864	0.000621497
VP0335	78.85	75.7	0.646494	7.18432e-05
VP0336	142.08	139.69	0.608106	2.08209e-05
VP0337	88.54	72.55	0.8759	6.05303e-08
VP0338	104.93	60.76	1.36295	1.11328e-19
VP0339	148.39	116.86	0.918731	1.549e-12
VP0340	35.33	92.13	-0.791966	1.98288e-09
VP0341	11.01	10.04	0.72118	0.000443469
VP0342	45.36	121.61	-0.838494	5.01916e-06
VP0343	46.1	84.63	-0.304584	0.150227
VP0344	34.1	95.68	-0.910964	6.12788e-06
VP0345	0.44	1.42	-0.823351	0.341425
VP0346	33.84	81.41	-0.690236	0.000175473
VP0347	51.87	51.04	0.611334	0.00502226
VP0348	2.04	3.19	-0.0370455	0.931061
VP0349	2.3	5.11	-0.558313	0.0254576
VP0350	1009.32	548.97	1.46259	8.1996e-29
VP0351	253.93	293.92	0.364596	0.0195175
VP0352	73.4	298.01	-1.42687	3.4314e-19
VP0353	106.51	532.42	-1.73012	4.38375e-35
VP0354	80.42	54.57	1.1449	2.77097e-18
VP0355	27.17	17.97	1.17837	1.12282e-11
VP0356	198.95	1017.48	-1.76324	3.66426e-12
VP0357	82.47	253.1	-1.00002	0.000225419
VP0358	255.16	222.84	0.779309	0.000333779
VP0359	420.13	56.87	3.3992	8.29507e-43
VP0360	33.44	43.99	0.191213	0.208268
VP0361	23.04	47.53	-0.459749	0.00315993
VP0362	29.5	60.56	-0.454373	0.000965569
VP0363	2390.43	341.71	3.38081	5.88979e-89
VP0364	1104.13	217.57	2.90311	7.77026e-62
VP0365	645.09	109.59	3.10022	1.15697e-52
VP0366	578.84	148.72	2.52961	5.05239e-51
VP0367	36.77	41.44	0.404387	0.00302074
VP0368	42.95	198.7	-1.62085	6.49775e-17
VP0369	49.31	521.55	-2.80615	5.54474e-60
VP0370	44.83	565.79	-3.06318	9.29969e-129
VP0371	25.29	42.38	-0.145833	0.579286
VP0372	2.72	3.1	0.403153	0.0994936
VP0373	6.23	4.74	0.961558	0.00200614
VP0374	63.16	214.68	-1.17841	5.48943e-19
VP0375	36.69	78.75	-0.52128	0.00275285
VP0376	14.12	26.63	-0.315593	0.107693
VP0377	8.58	35.72	-1.43735	1.46379e-08
VP0378	579.93	503.47	0.802933	0.000352761
VP0379	17.13	76	-1.54063	8.83381e-15
VP0380	10.89	10.47	0.641982	0.000105187
VP0381	12.63	18.39	0.0458095	0.904921
VP0382	15.08	19.08	0.24911	0.150302
VP0383	23.48	22.15	0.679481	0.00424327
VP0384	24.52	74.43	-0.986082	2.78847e-05
VP0385	0.7	1.95	-0.682998	0.437766
VP0386	25.23	18.28	1.03995	3.68189e-09
VP0387	36.98	38.85	0.501508	0.00130029
VP0388	29.81	38.35	0.203179	0.276679
VP0389	30.44	80.28	-0.81054	4.74665e-08
VP0390	69.33	73.83	0.489467	0.0156472
VP0391	10.44	12.43	0.312329	0.404867
VP0392	13.28	51.58	-1.35953	2.95553e-13
VP0393	634.57	281.19	1.74849	3.57302e-35
VP0394	211.86	88.56	1.84162	6.97919e-30
VP0395	141.8	133.08	0.672389	1.94062e-07
VP0396	74.66	65.09	0.78994	0.00271527
VP0397	4.34	12.34	-0.838741	0.114176
VP0398	6.73	8.53	0.234915	0.256889
VP0399	6.02	8.72	0.0354431	0.931764
VP0400	36.08	31.54	0.776956	4.20575e-05
VP0401	301.89	191.13	1.24169	4.68215e-29
VP0402	16.43	34.83	-0.50004	0.000424795
VP0403	24.95	102.84	-1.45066	1.40519e-16
VP0404	381.13	464.87	0.291199	0.0201654
VP0405	117.47	123.46	0.502834	0.000292214
VP0406	1448.21	1054.05	1.03353	9.51239e-12
VP0407	1714.16	2353.35	0.12489	0.415209
VP0408	36.08	48.12	0.164252	0.217381
VP0409	26.18	86.21	-1.14472	1.27288e-05
VP0410	77.75	89.66	0.383959	0.0133157
VP0411	32.4	96.75	-0.989476	7.96638e-11
VP0412	18.94	28.77	-0.0125467	0.943949
VP0413	42.04	94.18	-0.579446	6.41899e-05
VP0414	17.25	21.8	0.247662	0.0822355
VP0415	16.62	40.64	-0.708631	3.9448e-06
VP0416	23.69	33.66	0.0771244	0.615056
VP0417	131.7	220.84	-0.153323	0.351793
VP0418	72.7	154.45	-0.510094	0.00100515
VP0419	153.82	300.47	-0.377947	0.015917
VP0420	120.35	270.65	-0.586706	1.48748e-06
VP0421	255.83	450.38	-0.240177	0.136587
VP0422	14.43	17.76	0.297595	0.150787
VP0423	41.45	94.44	-0.611053	0.000193837
VP0424	65.43	147.05	-0.59005	0.000541363
VP0425	283.91	414.03	0.0258253	0.874974
VP0426	120.42	235.22	-0.381053	0.0135237
VP0427	183.72	400.29	-0.540093	1.88229e-05
VP0428	191.61	312.23	-0.11889	0.281857
VP0429	107.79	109.72	0.562224	1.25644e-05
VP0430	83.3	150.14	-0.273678	0.0763159
VP0431	69.01	88.8	0.211163	0.21414
VP0432	45.57	90.28	-0.390503	0.0369883
VP0433	119.48	221.24	-0.28295	0.302461
VP0434	1741.4	1828.69	0.512952	8.76577e-06
VP0435	17.1	28.02	-0.120745	0.666656
VP0436	90.44	124.09	0.133821	0.338729
VP0437	33.1	34.31	0.535832	0.0694411
VP0438	1393.72	1165.47	0.820639	3.03108e-06
VP0439	348.22	283.34	0.855803	7.27649e-06
VP0440	50.01	49.89	0.581185	0.000941789
VP0441	652.01	380.07	1.36255	2.56536e-12
VP0442	725.88	416.35	1.37875	2.66528e-23
VP0443	802.73	384.61	1.63954	7.83023e-34
VP0444	522.35	520.89	0.581021	3.59627e-06
VP0445	472.87	499.15	0.499842	0.000193109
VP0446	95.54	105.63	0.440448	0.000479676
VP0447	47.01	79.13	-0.17117	0.238705
VP0448	42.72	75.36	-0.232576	0.128258
VP0449	104.29	152.27	0.0244099	0.882525
VP0450	89.72	181.63	-0.434389	0.00124175
VP0451	2.17	2.38	0.40332	0.578106
VP0452	73.02	193.78	-0.829318	1.56428e-07
VP0453	36.66	60.43	-0.140055	0.396992
VP0454	60.23	63.67	0.501137	0.000104041
VP0455	45.93	48.78	0.494226	0.00129698
VP0456	41.49	45.35	0.459278	0.00224005
VP0457	42.97	70.6	-0.132209	0.292296
VP0458	47.52	62.12	0.199006	0.0964024
VP0459	60.75	106.74	-0.216389	0.147577
VP0460	59.05	100.11	-0.177695	0.168537
VP0461	66.57	94.21	0.0788918	0.608133
VP0462	254.81	268.42	0.515346	7.5981e-05
VP0463	217.17	290.88	0.159505	0.160708
VP0464	357.87	482.66	0.14324	0.357578
VP0465	424.65	739.89	-0.217352	0.0867967
VP0466	115.98	99.68	0.808219	1.93348e-07
VP0467	207.24	451.79	-0.548671	0.00034252
VP0468	15.2	54.79	-1.26033	6.95856e-10
VP0469	91.17	310.76	-1.18486	7.15599e-16
VP0470	25.3	139.16	-1.87488	2.48319e-17
VP0471	12.69	76.8	-1.93577	5.20623e-05
VP0472	46.34	53.64	0.383237	0.0706876
VP0473	61.8	78.88	0.237087	0.145705
VP0474	133.13	24.44	3.02178	2.21534e-103
VP0475	15.81	30.19	-0.344571	0.020739
VP0476	49.26	23.74	1.6332	7.85294e-29
VP0477	31.58	29.58	0.674284	1.39425e-05
VP0478	20.72	24.47	0.33986	0.0517225
VP0479	111.94	169.66	-0.0271444	0.864442
VP0480	36.88	117.26	-1.08583	2.63175e-11
VP0481	51.22	92.76	-0.253215	0.163324
VP0482	73.83	102.71	0.123295	0.492655
VP0483	25.06	78.91	-1.05845	1.44735e-09
VP0484	16.46	103.58	-2.03685	1.70744e-25
VP0485	7.57	59.95	-2.37794	5.8181e-45
VP0486	39.45	80.31	-0.434032	0.0013533
VP0487	55.26	96.17	-0.221483	0.121998
VP0488	89.25	181.77	-0.447413	0.00937575
VP0489	463.91	922.87	-0.408374	0.000336985
VP0490	332.38	237.23	1.07908	6.48517e-07
VP0491	57.23	166.94	-0.906267	0.00274186
VP0492	84.18	269.16	-1.04506	0.000184018
VP0493	66.33	288.91	-1.51051	5.40476e-16
VP0494	30.98	116.54	-1.32623	3.06274e-15
VP0495	44.78	116.66	-0.799581	3.9292e-06
VP0496	67.48	147.05	-0.544367	0.000596339
VP0497	4233.97	9143.28	-0.523895	0.00035623
VP0498	12.93	44.47	-1.18874	1.08511e-13
VP0499	12.26	19.97	-0.114033	0.744232
VP0500	45.53	116.75	-0.780074	4.31837e-06
VP0501	542.59	164.64	2.29797	8.04411e-39
VP0502	6222.13	5725.68	0.719313	0.000717927
VP0503	52.73	84.18	-0.0933409	0.479063
VP0504	65.2	345.09	-1.82031	9.53883e-24
VP0505	51.38	119.17	-0.631096	1.26435e-06
VP0506	14.02	22.69	-0.10845	0.507845
VP0507	48.49	105.37	-0.523824	0.00148284
VP0508	64.95	143.96	-0.570591	0.00037313
VP0509	21.7	77.05	-1.23985	3.21243e-15
VP0510	70.84	197.02	-0.890797	1.70962e-12
VP0511	26.27	33.03	0.244824	0.11813
VP0512	231.5	197.86	0.803965	8.12372e-10
VP0513	336.22	308.88	0.683022	0.00032437
VP0514	71.12	86.96	0.282163	0.0874785
VP0515	14.5	500.66	-4.49666	3.47929e-148
VP0516	43.53	128.33	-0.966202	9.07045e-10
VP0517	5.96	25.81	-1.5001	5.0846e-09
VP0518	28.38	28.04	0.591609	0.000349029
VP0519	0	0.19
VP0520	238.64	375.26	-0.0586319	0.678341
VP0521	65.94	138.47	-0.479248	5.35392e-05
VP0522	93.95	109.5	0.370901	0.0129739
VP0523	22.64	71.2	-1.06748	2.20887e-13
VP0524	71.79	143.39	-0.411176	0.000620184
VP0525	36.21	99.9	-0.868763	1.7424e-08
VP0526	7.32	15.15	-0.447567	0.027792
VP0527	17.97	68.65	-1.33812	1.78567e-20
VP0528	2.36	3.27	0.107106	0.880426
VP0529	827.54	922.92	0.423313	0.000602327
VP0530	43.36	81.33	-0.279539	0.458526
VP0531	6206.4	7468.44	0.327224	0.0529051
VP0532	14.38	22.49	-0.0606753	0.659203
VP0533	112.12	152.27	0.147976	0.245534
VP0534	245.55	278.19	0.385217	0.0396674
VP0535	58.7	93.43	-0.0813435	0.557213
VP0536	38.66	124.59	-1.09381	1.50714e-10
VP0537	44.26	69.81	-0.0776578	0.569167
VP0538	55.85	67.96	0.296528	0.062947
VP0539	14.56	61.06	-1.48222	2.89604e-12
VP0540	211.72	1202	-1.8364	8.16206e-05
VP0541	47.82	118.29	-0.721649	4.48472e-06
VP0542	61.62	75.22	0.305561	0.128535
VP0543	86.62	121.24	0.0836174	0.669804
VP0544	69.19	57.38	0.837353	4.61832e-07
VP0545	43.45	116.26	-0.835343	3.29225e-08
VP0546	11.31	49.76	-1.55073	6.23112e-22
VP0547	51.99	103.33	-0.395938	0.00878357
VP0548	48.62	72.77	-0.00481872	0.974295
VP0549	67.9	140.75	-0.452203	0.0112455
VP0550	1.65	1.66	0.522627	0.431046
VP0551	103.29	148.32	0.038219	0.86252
VP0552	17.82	21.61	0.295621	0.0730787
VP0553	406.64	756.27	-0.306364	0.0260156
VP0554	28.16	68.43	-0.697757	6.01899e-06
VP0555	31.36	90.25	-0.942438	5.40454e-11
VP0556	28384.2	42855	-0.00720495	0.95741
VP0557	6.83	13.35	-0.375288	0.0354779
VP0558	94.26	303.1	-1.09088	3.37105e-15
VP0559	159.94	183.5	0.37909	0.00486145
VP0560	108.03	106.16	0.608287	0.00139078
VP0561	59.06	150.66	-0.762388	2.65338e-08
VP0562	1955.2	1442.76	1.01883	7.68124e-08
VP0563	164.41	875.17	-1.81561	4.56038e-40
VP0564	43.32	72.08	-0.135332	0.427445
VP0565	52.31	122.4	-0.633175	4.67015e-05
VP0566	55.22	42.24	0.958997	3.85363e-07
VP0567	51.16	41.78	0.850013	1.62911e-05
VP0568	90.21	234.85	-0.803689	1.64709e-06
VP0569	45.45	43.02	0.669963	0.000121801
VP0570	20.21	32.87	-0.117243	0.394983
VP0571	26.62	25.33	0.655508	4.29763e-05
VP0572	34.68	44.69	0.210969	0.162518
VP0573	14.95	28.54	-0.345452	0.0106718
VP0574	15.71	28.37	-0.26986	0.0602637
VP0575	18.6	26.92	0.0573496	0.703758
VP0576	33.12	46.06	0.114977	0.484509
VP0577	22.92	42.63	-0.305107	0.0473885
VP0578	75.95	137.57	-0.269972	0.0519107
VP0579	31.19	76.8	-0.712184	2.07153e-06
VP0580	1818.7	2994.84	-0.149877	0.408934
VP0581	48.65	115.04	-0.649015	7.12707e-07
VP0582	0.29	1.87	-1.45417	0.124467
VP0583	8.44	12.33	0.0326239	0.867712
VP0584	7.33	12.62	-0.198142	0.242603
VP0585	1380.27	484.5	2.06863	3.24651e-28
VP0586	1.42	3.38	-0.646029	0.0324595
VP0587	34.22	37.27	0.459528	0.000514871
VP0588	79.29	93.52	0.332037	0.0472372
VP0589	194.41	887.15	-1.59849	7.70869e-34
VP0590	60.73	289.27	-1.6557	7.8814e-36
VP0591	99.84	158.42	-0.0812341	0.579981
VP0592	1.76	2.29	0.161619	0.82969
VP0593	116.23	116.37	0.571315	0.000101647
VP0594	74.64	94.66	0.24473	0.113073
VP0595	69.33	105.63	-0.0222905	0.881275
VP0596	97.56	130.82	0.142969	0.451093
VP0597	204.57	270.22	0.167124	0.397754
VP0598	234.84	245.56	0.508372	0.00172979
VP0599	72.03	76.69	0.493714	0.000797279
VP0600	42.45	37.95	0.731926	2.57857e-06
VP0601	70.71	74.67	0.493977	0.0080385
VP0602	414.31	199.97	1.63042	1.05328e-12
VP0603	207.04	293.68	0.0744193	0.622459
VP0604	394.19	1833.19	-1.62393	2.05109e-34
VP0605	81.51	87.01	0.476281	0.00208815
VP0606	64.64	66.67	0.550075	0.020691
VP0607	245.63	289.76	0.353114	0.0133069
VP0608	282.37	251.26	0.753912	1.70797e-11
VP0609	334.75	223.57	1.16242	7.61135e-23
VP0610	186.15	208.7	0.410866	0.00238472
VP0611	189.51	193.7	0.545962	0.000104069
VP0612	104.98	140.55	0.147399	0.425074
VP0613	6.71	12.17	-0.278187	0.163145
VP0614	115.47	188.54	-0.106698	0.555789
VP0615	52.87	33.93	1.2135	4.73147e-16
VP0616	91.93	279.16	-1.0307	4.43981e-06
VP0617	110.01	256.39	-0.654908	0.00878929
VP0618	1.51	8.46	-1.87279	1.17935e-12
VP0619	11.38	12.22	0.472038	0.00817257
VP0620	20.07	55.41	-0.872889	9.36672e-06
VP0621	12.36	26.75	-0.536215	0.00605282
VP0622	29.52	34.18	0.377787	0.0471301
VP0623	15.69	24.76	-0.0620356	0.726028
VP0624	4.71	13.83	-0.943216	0.000281811
VP0625	12.95	29.49	-0.598381	0.000507838
VP0626	25.09	56.01	-0.566754	5.53983e-05
VP0627	37.87	79.11	-0.455504	0.0545211
VP0628	24.25	104.61	-1.52605	3.03703e-11
VP0629	93.15	70.31	0.990924	8.20986e-12
VP0630	6.63	6.58	0.584548	0.00180507
VP0631	12.76	8.44	1.17245	2.67292e-10
VP0632	18.7	14.08	0.990585	1.89088e-11
VP0633	12.02	47.7	-1.37986	4.06998e-13
VP0634	27.76	137.89	-1.71524	1.75706e-31
VP0635	30.35	26.23	0.798193	0.000628985
VP0636	8.66	7.85	0.720671	0.00375262
VP0637	6.59	14.32	-0.527618	0.0118298
VP0638	1.43	6.85	-1.62443	8.72567e-07
VP0639	5.67	5.27	0.656575	0.107337
VP0640	0	0
VP0641	0.1	0.24	-0.426712	0.662022
VP0642	0.43	1.36	-0.984253	0.117503
VP0643	18.28	13.6	1.01017	1.62864e-12
VP0644	424.74	472.97	0.43127	0.000205623
VP0645	63.99	93.71	0.0295447	0.839835
VP0646	86.14	75.11	0.784227	1.42689e-06
VP0647	206.7	360.21	-0.2091	0.197702
VP0648	85.2	77.69	0.712635	3.41942e-09
VP0649	4.34	12.33	-0.917682	1.56394e-05
VP0650	158.82	250.28	-0.0674664	0.591897
VP0651	61.92	262.05	-1.48877	4.0147e-25
VP0652	9.04	17.43	-0.352877	0.0577184
VP0653	75.47	920.09	-3.01014	1.39288e-101
VP0654	18.58	225.27	-2.99461	5.36489e-84
VP0655	0.61	1.02	-0.0460391	0.963719
VP0656	6.7	10.65	-0.0795765	0.761353
VP0657	3.1	2.44	0.913436	0.0103762
VP0658	4.35	5.42	0.266645	0.325479
VP0659	13.41	15.3	0.400947	0.0179146
VP0660	16.04	11.78	1.02098	8.59807e-07
VP0661	11.52	7.44	1.18872	0.00229561
VP0662	217.68	42.49	2.91177	1.11136e-70
VP0663	57.52	46.56	0.897261	2.82921e-05
VP0664	253.35	266.76	0.514014	0.00562741
VP0665	23.96	40.49	-0.169925	0.239511
VP0666	64.07	98.23	-0.0570582	0.811579
VP0667	520.38	372.78	1.06895	1.98469e-09
VP0668	18.47	93.17	-1.72261	3.82181e-19
VP0669	98.84	34.67	2.08522	5.90235e-59
VP0670	36.42	14.27	1.92275	3.70741e-32
VP0671	531.74	666.15	0.244335	0.165526
VP0672	56.9	84.55	-0.000624376	0.997333
VP0673	554.81	821.73	0.00937719	0.950629
VP0674	202.38	197.78	0.598733	0.00154799
VP0675	980.13	611.24	1.26967	3.67933e-20
VP0676	41.84	52.73	0.248744	0.0573503
VP0677	101.01	131.89	0.189526	0.197158
VP0678	64.33	108.12	-0.153876	0.328829
VP0679	32.28	38.98	0.31253	0.0150082
VP0680	75.33	98.73	0.193295	0.217843
VP0681	116.98	277.65	-0.668938	0.00059011
VP0682	186.43	684.12	-1.29208	1.05149e-16
VP0683	238.75	811.47	-1.17975	2.09044e-21
VP0684	23.03	43.93	-0.35368	0.030732
VP0685	52.24	56.45	0.471158	0.00216411
VP0686	102.53	150.5	0.0242551	0.857584
VP0687	49.7	76.93	-0.0457562	0.734279
VP0688	38.49	64.61	-0.159129	0.440536
VP0689	108.07	143.71	0.179102	0.31013
VP0690	208.19	267.16	0.22332	0.101189
VP0691	47.14	60.13	0.208431	0.325882
VP0692	83.67	79.51	0.643189	0.000181399
VP0693	59.02	47.44	0.884084	3.24481e-06
VP0694	31.51	29.54	0.663169	0.00077167
VP0695	81.61	105.74	0.205388	0.207445
VP0696	37.03	4.77	3.5094	9.54782e-79
VP0697	36.22	49.65	0.134389	0.3412
VP0698	721.54	767.68	0.48088	0.00287729
VP0699	205.03	155.66	0.987382	1.02114e-09
VP0700	75.79	68.79	0.728355	6.73927e-08
VP0701	42.11	47.4	0.400507	0.0154936
VP0702	20.27	46.02	-0.601666	0.000839371
VP0703	21.39	37.29	-0.232883	0.26912
VP0704	65.01	728.76	-2.88773	6.21988e-83
VP0705	11.84	111.34	-2.63933	1.44271e-55
VP0706	13.14	120.28	-2.59675	2.07901e-71
VP0707	3.8	3.81	0.536508	0.368904
VP0708	185.53	424.05	-0.607286	2.0396e-06
VP0709	29.15	71.91	-0.701208	0.000246008
VP0710	56.96	2711.97	-4.93998	1.6259e-112
VP0711	21.04	2966.48	-6.48656	3.24944e-163
VP0712	21	274.35	-3.09711	3.56884e-83
VP0713	21.07	17.77	0.822138	3.24297e-08
VP0714	9.36	19	-0.437348	0.0535719
VP0715	119.8	342.5	-0.941364	1.11863e-05
VP0716	166.43	547.99	-1.13965	3.40619e-10
VP0717	92.68	143.39	-0.0431967	0.717615
VP0718	729.36	2099.29	-0.934928	1.32486e-15
VP0719	169.05	256.89	-0.0133705	0.937193
VP0720	70.9	85.17	0.319408	0.0253679
VP0721	42.37	39.55	0.687879	4.66296e-06
VP0722	28.76	27.12	0.667157	1.01065e-06
VP0723	37.32	54.49	0.0310113	0.850676
VP0724	71.3	86.37	0.303672	0.0429274
VP0725	48.57	56.81	0.358977	0.00630304
VP0726	54.84	66.42	0.303831	0.0426728
VP0727	136.57	145.48	0.467019	0.0238033
VP0728	2412.97	1839.38	0.968975	6.0941e-11
VP0729	44.01	71.9	-0.125447	0.378599
VP0730	491.51	493.38	0.587586	8.21899e-05
VP0731	146.27	127.66	0.783105	4.06389e-09
VP0732	96.36	89.22	0.678123	6.32493e-05
VP0733	83.31	92.72	0.41734	0.0055386
VP0734	0.43	0.73	-0.0686815	0.944887
VP0735	80.4	107.62	0.161256	0.189959
VP0736	1.3	3.75	-0.852441	0.124856
VP0737	89.81	99.08	0.427697	0.0073432
VP0738	59.49	41.02	1.12107	1.17129e-12
VP0739	289.49	565.62	-0.396253	0.0434667
VP0740	112.3	110.5	0.598587	1.11507e-05
VP0741	63.96	62.81	0.609464	1.23546e-05
VP0742	59.26	77.65	0.195217	0.219693
VP0743	97.88	83.63	0.795139	5.29168e-07
VP0744	80.38	46.06	1.38151	1.00971e-28
VP0745	77.18	88.1	0.396122	0.00891421
VP0746	80.56	74.07	0.702647	5.69843e-06
VP0747	124.09	187.58	-0.0221764	0.895028
VP0748	29.08	48.37	-0.162928	0.410965
VP0749	178.97	205.48	0.397135	0.022766
VP0750	42.31	44.33	0.504025	0.00139045
VP0751	86.09	49.37	1.38387	8.1556e-13
VP0752	33405.9	20110.8	1.32242	8.18998e-09
VP0753	36.62	46.13	0.247963	0.0659583
VP0754	7.25	5.93	0.835317	0.110964
VP0755	4.06	11.68	-0.934064	9.63151e-10
VP0756	9.12	33.8	-1.29906	3.60379e-12
VP0757	147.65	112.18	0.9654	0.000111174
VP0758	87.05	55.32	1.19332	8.03207e-05
VP0759	1.03	3.24	-0.924348	0.192233
VP0760	151.71	25.61	3.13043	3.6059e-73
VP0761	123.9	131.22	0.497288	0.000782723
VP0762	148.24	164.04	0.417816	0.0229131
VP0763	0.53	0.88	-0.107691	0.912049
VP0764	653.7	930.75	0.0463751	0.867457
VP0765	74.75	98.29	0.181644	0.361039
VP0766	13.94	6.17	1.74421	2.40497e-16
VP0767	70.07	46.65	1.1699	1.43341e-17
VP0768	128.17	152.58	0.339816	0.0256308
VP0769	150.38	178.6	0.337842	0.00922923
VP0770	290.85	235.27	0.885254	5.80782e-13
VP0771	490.63	505.54	0.531354	0.000186354
VP0772	43.55	53.91	0.284082	0.0914342
VP0773	194.51	506.73	-0.803587	2.4453e-07
VP0774	173.17	420.41	-0.70533	3.89893e-05
VP0775	738.94	520.82	1.07349	6.0374e-10
VP0776	279.2	289.59	0.510375	0.0109173
VP0777	421.56	393.51	0.66247	0.00074291
VP0778	398.02	413.3	0.506601	0.0206943
VP0779	3.88	5.59	0.0449518	0.941471
VP0780	179.5	150.98	0.831633	1.07479e-09
VP0781	156.83	176.88	0.397965	0.0213394
VP0782	234.84	157.54	1.14854	2.12664e-11
VP0783	114.22	85.12	0.999924	1.23278e-09
VP0784	185.51	166.96	0.735789	7.71082e-07
VP0785	88.44	114.01	0.219771	0.0614574
VP0786	138.63	138.13	0.583992	0.000859452
VP0787	0.2	0.61
VP0788	342.96	570.71	-0.161869	0.374423
VP0789	3.98	5.82	0.0333047	0.939718
VP0790	219.87	415.13	-0.34409	0.0378863
VP0791	12.13	56.35	-1.63049	2.81677e-17
VP0792	0	2.59	-2.47199	0.0154577
VP0793	2260.5	5577.49	-0.721862	3.43292e-06
VP0794	168.81	1063.85	-2.07127	1.27073e-47
VP0795	1150.37	11616.2	-2.74272	1.2098e-116
VP0796	53.12	250.9	-1.60937	1.04866e-10
VP0797	130.6	380.7	-0.947979	1.16268e-06
VP0798	28.05	89.74	-1.07187	3.38619e-08
VP0799	265.03	248.07	0.679578	1.74629e-09
VP0800	22.18	43.94	-0.412233	0.0176919
VP0801	0.16	0.49
VP0802	5.35	36.58	-2.17674	1.10382e-20
VP0803	0	0.59
VP0804	120.05	155.48	0.207789	0.102109
VP0805	122.33	150.86	0.275085	0.0319791
VP0806	11.81	194.71	-3.43436	1.91244e-105
VP0807	78.42	188.76	-0.668545	0.000884541
VP0808	15.94	39.8	-0.732641	7.55178e-06
VP0809	12.66	10.22	0.886598	3.3555e-07
VP0810	13.54	3.9	2.35489	3.11051e-20
VP0811	0.33	0.45	0.0671792	0.934399
VP0812	5.39	3.68	1.12901	0.000118255
VP0813	8.37	5.02	1.29789	1.49184e-05
VP0814	12.75	11.35	0.748577	0.000922215
VP0815	28.38	46.86	-0.126283	0.552929
VP0816	54.57	136.16	-0.731555	1.09911e-06
VP0817	22.19	37.53	-0.180016	0.401391
VP0818	9.86	23.99	-0.688891	9.33859e-05
VP0819	155.63	466.68	-1.00661	1.3025e-09
VP0820	50.23	250.23	-1.73126	4.45266e-33
VP0821	16.22	38.69	-0.658834	5.65435e-06
VP0822	559.61	607.2	0.463783	0.000482296
VP0823	53.51	166.37	-1.05558	1.91408e-12
VP0824	28.83	247.44	-2.50461	1.10264e-65
VP0825	90.9	176.23	-0.367292	0.00683542
VP0826	47.62	153.81	-1.10504	2.87639e-15
VP0827	35.82	44.86	0.260488	0.0633632
VP0828	116.37	171.74	0.0267649	0.833391
VP0829	52.55	107.75	-0.454618	0.000561847
VP0830	30.44	87.95	-0.917379	5.97782e-05
VP0831	167.86	630.01	-1.32442	1.09511e-16
VP0832	354.58	293.28	0.8465	6.51053e-10
VP0833	739.98	759.04	0.549716	8.00352e-06
VP0834	16.78	22.96	0.149511	0.53928
VP0835	394.33	388.34	0.603472	2.09638e-05
VP0836	692.14	489.79	1.08846	1.47716e-07
VP0837	62.63	36.61	1.36052	1.97728e-19
VP0838	305.11	389.34	0.23433	0.0853934
VP0839	335.53	339.97	0.543207	0.0033419
VP0840	18.25	33.03	-0.268328	0.117421
VP0841	50.67	120.77	-0.670598	1.62068e-06
VP0842	1048.31	674.25	1.22726	1.68835e-07
VP0843	2549.39	1573.97	1.28467	8.58445e-15
VP0844	770.95	403.42	1.51595	5.87393e-28
VP0845	771.05	430.29	1.40678	2.29853e-17
VP0846	986.04	746.33	0.975753	2.18563e-10
VP0847	789.24	587.54	0.984234	6.90907e-07
VP0848	1097.26	951.19	0.776894	9.53236e-07
VP0849	830.84	585.52	1.08239	1.19329e-19
VP0850	977.62	903.06	0.704702	1.10871e-07
VP0851	84.54	54.22	1.21376	2.27485e-18
VP0852	107.66	176.66	-0.131098	0.428767
VP0853	15.02	19.54	0.193905	0.278466
VP0854	18.12	45.63	-0.742178	1.10291e-07
VP0855	1.1	0.88	0.620336	0.512508
VP0856	6.09	14.83	-0.667149	0.0979965
VP0857	81.5	84.67	0.522716	0.00379791
VP0858	47.93	63.7	0.167889	0.199694
VP0859	111.34	115.46	0.528292	0.000566142
VP0860	67.46	102.39	-0.0250208	0.881543
VP0861	57.31	75.71	0.159183	0.441276
VP0862	1.88	3.06	-0.107313	0.887273
VP0863	7.01	21.66	-1.03422	1.75525e-07
VP0864	54.74	118.82	-0.523416	0.0014874
VP0865	23.55	33.41	0.0822566	0.588676
VP0866	42.87	71.71	-0.166931	0.294017
VP0867	14.72	78.51	-1.81184	7.42385e-22
VP0868	34.4	84.74	-0.712831	1.39113e-06
VP0869	14.51	35.63	-0.687315	0.00184434
VP0870	45.62	80.17	-0.225626	0.0983962
VP0871	37.59	67.27	-0.262383	0.0877633
VP0872	445.76	487.11	0.451665	0.00697253
VP0873	178.58	217.48	0.281142	0.143889
VP0874	63.73	72.88	0.392286	0.0109787
VP0875	96.9	291.3	-0.998336	3.33862e-14
VP0876	71.08	127.86	-0.269053	0.0711958
VP0877	10.88	20.18	-0.314501	0.0875501
VP0878	1.88	2.19	0.363415	0.209867
VP0879	103.68	293.17	-0.918863	8.54512e-11
VP0880	55.29	28.76	1.52868	8.97316e-24
VP0881	38.93	21.73	1.40519	1.58026e-14
VP0882	48.15	25.77	1.46978	8.91504e-20
VP0883	34.52	19.82	1.36285	4.56898e-12
VP0884	47.19	40.54	0.80534	2.31566e-07
VP0885	31.34	23.67	0.981554	2.32178e-10
VP0886	13.66	14.34	0.518671	0.000503151
VP0887	8.23	12.83	-0.0601813	0.778844
VP0888	31.45	20.55	1.19481	4.1392e-09
VP0889	25.48	19.52	0.963748	1.38395e-10
VP0890	18.37	13.19	1.05713	2.34938e-14
VP0891	21.87	23.52	0.476315	0.0167374
VP0892	31.1	28.89	0.691093	8.66739e-08
VP0893	32.54	49.73	-0.0202047	0.900615
VP0894	110.64	150.22	0.141017	0.297
VP0895	68.6	113.93	-0.155299	0.380951
VP0896	17.11	14.76	0.798748	0.000198906
VP0897	20.68	49.38	-0.644469	0.0106566
VP0898	56.63	187.9	-1.13907	1.39559e-12
VP0899	59.16	58.22	0.606977	1.04547e-05
VP0900	70.4	35.9	1.54343	2.51531e-30
VP0901	12.29	11.19	0.720115	8.87193e-05
VP0902	114.28	24.21	2.8153	2.28904e-78
VP0903	23.76	42.89	-0.284522	0.172729
VP0904	28.72	45.04	-0.0645143	0.663175
VP0905	19.46	29.71	-0.0255635	0.850592
VP0906	0.21	0.52	-0.377434	0.711787
VP0907	4.91	51.39	-2.79091	7.85447e-49
VP0908	22.92	70.48	-1.03297	3.16985e-14
VP0909	8.15	54.99	-2.16687	3.59687e-25
VP0910	318.43	68.41	2.78314	9.66299e-31
VP0911	236.81	32.67	3.4141	4.96936e-51
VP0912	182.94	16.27	4.04198	5.17053e-69
VP0913	38.16	3.11	4.08775	6.88189e-32
VP0914	24.88	26.03	0.521534	0.000228852
VP0915	24.5	20.04	0.879532	1.30866e-06
VP0916	280.24	590.51	-0.495959	0.00014928
VP0917	209.04	496.33	-0.663768	5.36252e-07
VP0918	392.28	538.19	0.119143	0.425472
VP0919	45.43	306.68	-2.16688	5.05857e-43
VP0920	2222.96	2769.36	0.261694	0.0327993
VP0921	259.97	375.57	0.0443794	0.755638
VP0922	12.4	17.53	0.0920492	0.721966
VP0923	5.43	10.75	-0.38156	0.159588
VP0924	8.82	21	-0.658954	0.000778928
VP0925	35.31	139.61	-1.39961	7.20177e-22
VP0926	23.54	112.13	-1.66154	1.51841e-24
VP0927	38.55	67.08	-0.218975	0.110951
VP0928	60.92	70.3	0.381256	0.0174566
VP0929	75.55	70.55	0.683237	7.84845e-08
VP0930	25.76	33.33	0.215911	0.197934
VP0931	229.65	448.65	-0.382592	0.00675387
VP0932	86.64	169.04	-0.385304	0.0301879
VP0933	14.85	34.38	-0.63099	0.000682993
VP0934	4.91	4.78	0.594195	0.26879
VP0935	21.12	55.48	-0.790773	0.00672105
VP0936	8.85	9.57	0.478027	0.0353501
VP0937	45.05	50.84	0.409114	0.00312705
VP0938	55.01	98.6	-0.249949	0.0994566
VP0939	169.68	218.03	0.219824	0.0568668
VP0940	13.85	26.07	-0.324382	0.0410318
VP0941	20.31	25.1	0.285501	0.0444865
VP0942	14.83	146.29	-2.69605	1.08247e-35
VP0943	0.47	2.83	-1.36284	0.149545
VP0944	88.05	291.33	-1.13594	1.3954e-16
VP0945	110.13	191.51	-0.217035	0.157862
VP0946	15.14	15.89	0.498557	0.00941483
VP0947	13.23	27.25	-0.450319	0.0199849
VP0948	33.57	29.83	0.750808	4.43689e-09
VP0949	79.43	202.63	-0.766447	4.0534e-08
VP0950	183.78	353.34	-0.358295	0.0178479
VP0951	47.34	130.34	-0.864412	2.33187e-07
VP0952	235.58	49.96	2.80782	1.67622e-61
VP0953	69.82	42.99	1.29004	2.92786e-16
VP0954	33.51	49.34	0.0162501	0.920521
VP0955	14.48	12.33	0.812219	0.000439809
VP0956	23.13	34.19	0.00643146	0.970927
VP0957	1.43	3.1	-0.471077	0.459631
VP0958	30.89	41.65	0.158787	0.333871
VP0959	78.1	64.95	0.831874	1.73899e-06
VP0960	1028.22	649.28	1.24176	2.19253e-29
VP0961	0.3	5.6	-2.82164	0.000548793
VP0962	15.43	204.73	-3.13176	2.49629e-112
VP0963	181.28	153.23	0.813995	1.67178e-08
VP0964	469.23	757.47	-0.0881746	0.635042
VP0965	41.69	79.8	-0.344765	0.012212
VP0966	119.8	381.6	-1.07382	4.93956e-13
VP0967	138.96	379.44	-0.86428	2.03251e-07
VP0968	114.12	265.29	-0.623706	8.84595e-06
VP0969	564.81	579.81	0.544563	1.95037e-05
VP0970	4.64	4.37	0.63157	0.218607
VP0971	74.7	189.32	-0.763286	3.92678e-06
VP0972	1.28	3.06	-0.586394	0.410437
VP0973	12.97	25.27	-0.36999	0.0509425
VP0974	68.41	137.68	-0.414508	0.00365862
VP0975	55.22	39.8	1.05143	1.96251e-15
VP0976	30.8	50.69	-0.134778	0.350726
VP0977	41.96	44.74	0.494949	0.00192647
VP0978	60.5	63.69	0.505551	0.00173136
VP0979	42.78	39.73	0.686378	2.17103e-05
VP0980	40.51	79.8	-0.395166	0.00457593
VP0981	3.04	4.02	0.185078	0.362604
VP0982	121.25	81.25	1.15364	2.15731e-17
VP0983	109.86	56.66	1.53748	1.46804e-35
VP0984	102.81	80.69	0.940212	9.15304e-10
VP0985	6.68	16.43	-0.703647	5.60328e-05
VP0986	6.68	9.83	0.0260357	0.880198
VP0987	0.46	0.82	-0.176318	0.847351
VP0988	4.94	12.68	-0.773708	2.72491e-06
VP0989	3.22	5.07	-0.0561622	0.924912
VP0990	1262.78	4036.56	-1.08601	2.13321e-18
VP0991	10.46	15.69	0.0122621	0.959516
VP0992	274.58	386.83	0.0843734	0.546604
VP0993	156.37	88.58	1.38982	1.96521e-22
VP0994	2524	4875.31	-0.37941	0.0987283
VP0995	142.53	639.74	-1.56742	1.18642e-10
VP0996	173.41	322.92	-0.320753	0.048312
VP0997	1.61	2.85	-0.232015	0.713576
VP0998	38.63	26.73	1.11888	1.83063e-08
VP0999	63.42	90.22	0.0968215	0.702147
VP1000	27.91	22.35	0.911856	0.000102331
VP1001	20.04	25.66	0.245052	0.318216
VP1002	14.65	35.92	-0.713512	6.34364e-06
VP1003	67	330.57	-1.71843	6.24472e-28
VP1004	122.64	66.38	1.47173	4.94654e-13
VP1005	44.22	33.67	0.97319	3.43566e-10
VP1006	36.53	31.11	0.819637	1.59301e-07
VP1007	22.83	19.67	0.789146	5.66189e-08
VP1008	21.51	371.98	-3.31061	1.10357e-09
VP1009	42.43	172.95	-1.43641	4.72228e-26
VP1010	39.48	31.95	0.886121	6.90802e-08
VP1011	509.11	537.63	0.505861	0.00010228
VP1012	224.96	242.1	0.484055	0.312752
VP1013	1689.28	1169	1.11782	6.37515e-18
VP1014	531.16	703.75	0.163724	0.389962
VP1015	10.72	15.54	0.0457952	0.778633
VP1016	386.42	455.89	0.346505	0.0144718
VP1017	57.53	33.61	1.35923	7.44571e-20
VP1018	35.45	19.34	1.45563	1.06608e-13
VP1019	40.24	85.53	-0.489658	0.0043903
VP1020	76.86	267.11	-1.21307	6.9699e-21
VP1021	118.89	843.3	-2.20734	1.14389e-28
VP1022	59.52	224.9	-1.33488	5.87495e-20
VP1023	151.98	801.05	-1.81209	2.66683e-28
VP1024	97.16	303.39	-1.06376	1.13976e-07
VP1025	105.09	146.44	0.109134	0.3848
VP1026	131.35	75.98	1.37872	1.74354e-14
VP1027	45.38	14.46	2.227	2.27637e-38
VP1028	148.81	390.02	-0.799537	4.18691e-10
VP1029	95.63	191.73	-0.420793	0.00737563
VP1030	192.86	355.52	-0.301636	0.0248779
VP1031	20.87	49.5	-0.64939	0.00016364
VP1032	119.33	114.16	0.634407	0.000344573
VP1033	70.52	131.38	-0.305979	0.0289818
VP1034	49.27	76.86	-0.0448634	0.805686
VP1035	33.82	57.88	-0.190215	0.165634
VP1036	46.33	50.61	0.449767	0.00202321
VP1037	32.62	31.52	0.621412	0.00021133
VP1038	2976.27	5451.29	-0.273949	0.076496
VP1040	178.35	182.94	0.546313	0.000158266
VP1041	194.59	227.93	0.346973	0.0146392
VP1042	1.96	2.5	0.216434	0.730973
VP1043	132.6	152.2	0.38705	0.00273401
VP1044	16.38	21.54	0.174565	0.354335
VP1045	18.86	22.77	0.313668	0.0579994
VP1046	18.87	24.32	0.220392	0.170942
VP1047	154.78	262.92	-0.192851	0.249638
VP1048	35.5	29.21	0.861586	6.61852e-09
VP1049	6.95	6.95	0.58825	0.0121528
VP1050	9.51	8.44	0.761991	0.0115972
VP1051	65.56	100.1	-0.0380571	0.821816
VP1052	58.37	49.95	0.796988	1.09418e-07
VP1053	373.88	617.8	-0.156262	0.414531
VP1054	250.47	291.46	0.319873	0.304233
VP1055	484.29	696.13	0.0476673	0.840309
VP1056	20.47	58.42	-0.919402	1.44788e-08
VP1057	60.2	125.91	-0.478468	0.000168258
VP1058	88.77	167.57	-0.337026	0.0208344
VP1059	90.93	156.31	-0.195992	0.11804
VP1060	195.9	293.58	0.00699536	0.956316
VP1061	572.31	1094.48	-0.344119	0.0070458
VP1062	213.36	413.34	-0.372754	0.00310065
VP1063	92.4	147.23	-0.0930197	0.519273
VP1064	0.79	17.61	-3.81987	1.60548e-42
VP1065	0.05	23.18	-6.49976	7.52089e-20
VP1066	0	14.33	-6.72903	2.86603e-17
VP1067	0	9.71	-7.12233	6.64298e-20
VP1068	0.83	178.19	-6.99188	8.95483e-114
VP1069	0.44	29.26	-5.34996	5.67688e-87
VP1070	0.75	157.27	-6.87359	3.14692e-80
VP1071	0.07	11.02	-5.96309	1.50392e-25
VP1072	0.6	141.83	-7.19193	1.07241e-186
VP1073	1.91	9.33	-1.61983	0.000339134
VP1074	113.36	164.64	0.0552253	0.735818
VP1075	190.14	296.24	-0.0570337	0.649871
VP1076	3491.47	8246.49	-0.630893	0.00265812
VP1077	4.26	4.8	0.414177	0.0501874
VP1078	21.37	22.4	0.500811	0.00987337
VP1079	41.8	44.69	0.490267	0.00142341
VP1080	46.96	19.33	1.86447	8.76828e-32
VP1081	45.16	123.55	-0.861967	4.25177e-11
VP1082	43.56	164.47	-1.33124	1.9505e-16
VP1083	41.35	96.83	-0.64265	7.74968e-06
VP1084	53.72	325.34	-2.01044	9.58854e-32
VP1085	34.41	167.25	-1.69719	8.408e-20
VP1086	47.18	143.08	-1.01777	9.4879e-12
VP1087	31.74	125.35	-1.40073	5.0945e-18
VP1088	49.26	69.5	0.0870728	0.488177
VP1089	0.49	1.48	-0.740657	0.422314
VP1090	2.99	3.55	0.32968	0.615484
VP1091	333.96	244.21	1.02376	2.02934e-12
VP1092	251.85	147.19	1.35052	5.34883e-25
VP1093	42.63	78.22	-0.286099	0.043945
VP1094	8.26	15.76	-0.322412	0.187346
VP1095	283.1	230.01	0.900807	0.000324266
VP1096	8.46	10.26	0.304381	0.0983287
VP1097	0.77	1.45	-0.307308	0.455679
VP1098	1.89	1.33	1.07435	0.00065725
VP1099	30.03	20.55	1.11802	2.47449e-11
VP1100	138.71	169.58	0.290195	0.0373824
VP1101	101.35	372.03	-1.27298	2.13634e-15
VP1102	24.11	42.18	-0.216505	0.179981
VP1103	301.31	324.25	0.493619	0.0223244
VP1104	458.75	916.95	-0.401034	0.0121756
VP1105	74.91	69.9	0.68175	3.79715e-09
VP1106	83.84	116.33	0.126765	0.543861
VP1107	55.27	53.7	0.629816	4.16569e-06
VP1108	1010.47	1324.78	0.183102	0.246996
VP1109	8.5	13.26	-0.0532254	0.80097
VP1110	19.95	36.08	-0.262822	0.0932728
VP1111	29.14	40.89	0.103872	0.598055
VP1112	2.05	1.54	0.978649	0.00118775
VP1113	4.51	5.4	0.313853	0.182275
VP1114	2.15	2.43	0.404846	0.19399
VP1115	6.33	6.73	0.49025	0.0283165
VP1116	55.49	220.93	-1.40063	2.16389e-18
VP1117	118.57	30.87	2.50257	2.54172e-28
VP1118	22.95	53.98	-0.64492	7.68492e-05
VP1119	4.48	9.46	-0.487675	0.0761061
VP1120	2.5	4.75	-0.335577	0.337018
VP1121	4.2	8.98	-0.51765	0.0239804
VP1122	5.51	9.18	-0.153013	0.521486
VP1123	3.63	6.91	-0.344937	0.106527
VP1124	3.25	3.31	0.541528	0.103363
VP1125	3.12	3.22	0.526448	0.125019
VP1126	4.26	4.01	0.648967	0.0417467
VP1127	3.94	5.54	0.104745	0.834052
VP1128	94.35	281.98	-1.00198	2.02382e-09
VP1129	96.01	149.49	-0.0539153	0.663927
VP1130	52.23	74.5	0.0732388	0.583926
VP1131	65.4	278.56	-1.49263	4.00684e-20
VP1132	48.35	65.57	0.140953	0.33696
VP1133	612.22	2191.62	-1.24488	5.94172e-22
VP1134	58.88	41.12	1.08973	1.18444e-11
VP1135	4.78	5.82	0.310455	0.0981353
VP1136	1.57	4.51	-0.913016	0.00253362
VP1137	30.38	110.12	-1.26855	2.88733e-20
VP1138	19.41	51.49	-0.828038	2.20449e-05
VP1139	24.17	69.16	-0.937998	6.95182e-06
VP1140	30.94	74.07	-0.682041	0.00180011
VP1141	31.79	73.88	-0.633696	0.00036014
VP1142	26.17	60.17	-0.618195	0.000286916
VP1143	17.85	43.37	-0.705734	0.000575342
VP1144	32.46	80.89	-0.734423	2.08075e-05
VP1145	68.56	33.46	1.59179	8.03562e-16
VP1146	29.98	7.08	2.54865	1.25597e-08
VP1147	156.66	68.45	1.77596	1.20203e-29
VP1148	26.33	42.85	-0.116254	0.488307
VP1149	319.55	1576.67	-1.71453	9.1435e-37
VP1150	131.12	137.09	0.514467	8.16562e-05
VP1151	43.89	102.63	-0.636703	2.7502e-05
VP1152	27.51	113.1	-1.45438	8.42646e-21
VP1153	19.26	51.3	-0.8342	6.90442e-06
VP1154	11.94	18.42	-0.04089	0.809368
VP1155	418.6	24.75	4.64367	3.26315e-194
VP1156	3933.36	6719.83	-0.180364	0.167555
VP1157	25.52	20.71	0.88593	5.25333e-07
VP1158	24.66	62.38	-0.729788	0.00258177
VP1159	5.92	4.24	1.05954	0.000367244
VP1160	13.26	5.05	1.86716	5.42532e-06
VP1161	10.16	8.35	0.86179	6.38167e-07
VP1162	19.97	16.09	0.874457	3.00141e-06
VP1163	118.72	87.18	1.01809	8.95466e-13
VP1164	0.7	0.91	0.174691	0.744755
VP1165	154.72	204.84	0.17423	0.320815
VP1166	70.32	273.6	-1.37214	1.26501e-19
VP1167	48.44	37.1	0.963321	4.97335e-09
VP1168	83.22	39.41	1.6573	3.07675e-22
VP1169	88.23	32.9	2.00265	8.74465e-38
VP1170	51.68	37.35	1.04971	2.31494e-13
VP1171	52.3	62.52	0.328022	0.0145332
VP1172	18.64	47.59	-0.754409	3.23721e-05
VP1173	82.86	414.07	-1.73098	4.6671e-47
VP1174	36.21	140.78	-1.36681	1.03595e-14
VP1175	66.46	218.94	-1.1347	3.46989e-15
VP1176	13.31	29.37	-0.562286	0.0107991
VP1177	17.52	32.37	-0.313135	0.152736
VP1178	20.43	47.08	-0.616287	2.11613e-05
VP1179	30.41	148.83	-1.70219	8.69617e-32
VP1180	0.84	2.44	-0.909977	0.0230528
VP1181	0.77	1.98	-0.753009	0.0594122
VP1182	40.18	105.94	-0.816537	1.69878e-08
VP1183	101.01	54.66	1.46882	1.53016e-25
VP1184	77.43	76.37	0.604045	1.39871e-06
VP1185	3.99	8.29	-0.474832	0.0403147
VP1186	14.72	21.09	0.0603561	0.756528
VP1187	16.19	27.94	-0.208427	0.193761
VP1188	3.8	44.78	-2.94767	1.65364e-53
VP1189	10.39	114.4	-2.83097	6.21141e-44
VP1190	14.14	63.04	-1.55931	1.68683e-14
VP1191	2.86	3.32	0.33468	0.61993
VP1192	21.63	15.3	1.07591	2.9622e-07
VP1193	17.1	9.05	1.49058	5.01129e-14
VP1194	21.6	10.53	1.61674	1.01754e-13
VP1195	17.86	8.38	1.67224	2.94002e-16
VP1196	30	15.77	1.50243	4.6676e-23
VP1197	48.73	3.91	4.16183	1.4791e-65
VP1198	81.44	5.14	4.50493	7.1349e-89
VP1199	65.29	8.76	3.44741	7.79223e-81
VP1200	66.35	18.55	2.41116	1.14249e-42
VP1201	46.95	8.21	3.08316	2.87098e-79
VP1202	81.82	16.61	2.87262	5.25879e-72
VP1203	1937.91	7705.44	-1.38417	2.49528e-14
VP1204	41.94	36.13	0.804764	0.000130528
VP1205	155.57	84.61	1.4497	1.12847e-22
VP1206	24.69	43.57	-0.245076	0.369065
VP1207	833.2	1634.09	-0.406789	0.0742062
VP1208	22.83	31.02	0.155112	0.449663
VP1209	54.9	77.98	0.0843238	0.601947
VP1210	2695.42	2515.61	0.687096	1.3662e-07
VP1211	63.09	34.07	1.46994	2.86434e-21
VP1212	102.06	51.95	1.54713	1.37999e-28
VP1213	69.53	28.7	1.84678	4.95489e-32
VP1214	16.2	9.04	1.41837	7.9845e-15
VP1215	35.36	34.96	0.593042	0.000409222
VP1216	38.55	50.03	0.200971	0.18987
VP1217	69.92	47.88	1.12091	4.09009e-16
VP1218	1.08	2.09	-0.35719	0.20011
VP1219	0.84	1.37	-0.105624	0.807376
VP1220	1.18	1.71	0.0520919	0.853748
VP1221	2.2	6.52	-0.970119	0.00182286
VP1222	4.41	6.07	0.126408	0.641366
VP1223	7.88	11.77	0.000936636	0.995489
VP1224	21.74	23.99	0.440318	0.00232546
VP1225	25.63	20.86	0.878603	1.72423e-08
VP1226	13.37	15.67	0.353266	0.0127488
VP1227	20.18	19.7	0.619827	0.000124961
VP1228	16.41	70.31	-1.50996	1.34026e-15
VP1229	4.31	11.89	-0.870264	0.000446098
VP1230	8.94	28.17	-1.05342	1.0856e-09
VP1231	329.94	614.68	-0.338195	0.198612
VP1232	128.99	57.32	1.74356	4.93018e-41
VP1233	1697.34	2909.3	-0.168738	0.436235
VP1234	28.39	30.15	0.495242	0.103164
VP1235	315.38	104.94	2.15045	9.69261e-39
VP1236	161.5	622.45	-1.33549	1.32874e-09
VP1237	103.87	138.62	0.172899	0.241045
VP1238	744.66	597.03	0.900186	5.02641e-13
VP1239	92.59	82.96	0.753569	0.000111928
VP1240	86.68	104.02	0.329339	0.0582792
VP1241	951.92	686.22	1.06333	2.12297e-08
VP1242	2.03	0.95	1.34587	0.0987473
VP1243	872.76	335.68	1.95314	8.54791e-54
VP1244	1053.51	454.93	1.78604	2.86887e-37
VP1245	567.7	130.61	2.69918	1.70582e-74
VP1246	85.09	144.98	-0.185068	0.152397
VP1247	140.81	406.31	-0.948818	1.12311e-09
VP1248	2.79	22.51	-2.40425	2.82624e-22
VP1249	45.4	48.02	0.503186	0.00043558
VP1250	41.17	46.73	0.392764	0.00463787
VP1251	212.67	479.62	-0.591679	1.0888e-05
VP1252	14.73	10.51	1.06512	1.86183e-05
VP1253	27.75	22.96	0.860619	1.73037e-05
VP1254	77.55	129.82	-0.164058	0.230939
VP1255	13.98	22.53	-0.100592	0.496635
VP1256	689.01	30.88	5.03355	2.83376e-162
VP1257	34.62	29.05	0.84145	1.38629e-06
VP1258	142.59	95.23	1.14465	1.12781e-10
VP1259	11.2	9.97	0.748745	6.05068e-08
VP1260	17	14.13	0.842009	4.58395e-07
VP1261	74.57	215.4	-0.946932	2.54104e-09
VP1262	6.45	12.62	-0.38777	0.0246318
VP1263	105.16	151.44	0.0480927	0.758671
VP1264	209.62	252.98	0.319251	0.0163935
VP1265	396.56	498.08	0.260621	0.072215
VP1266	17.18	23	0.155223	0.355354
VP1267	61.04	98.03	-0.105728	0.54697
VP1268	71.68	86.95	0.301865	0.0441258
VP1269	195.82	247.25	0.238174	0.0997006
VP1270	39.66	51.47	0.212032	0.1092
VP1271	29.42	36.03	0.304646	0.1204
VP1272	98.25	44.98	1.70333	1.58838e-16
VP1273	104.92	26.88	2.53776	4.42938e-43
VP1274	133.21	23.36	3.07512	9.92084e-44
VP1275	104.45	10.75	3.82479	1.62516e-51
VP1276	123.03	22.64	2.99047	2.6658e-26
VP1277	58.84	66.83	0.402214	0.00331353
VP1278	20.49	92.26	-1.56093	3.37803e-14
VP1279	16.17	8.32	1.54027	1.61402e-15
VP1280	405.8	395.7	0.608075	3.05289e-05
VP1281	3520.29	3850.32	0.451276	0.000187903
VP1282	4773.7	5754.03	0.312819	0.00710123
VP1283	113.72	381.19	-1.15674	2.4968e-17
VP1284	21.65	58.68	-0.838299	2.26104e-06
VP1285	128.04	56.02	1.77153	2.95279e-46
VP1286	14.32	3.55	2.5862	2.99376e-58
VP1287	11.32	4.84	1.78608	1.19587e-12
VP1288	12.76	9.5	1.00659	1.17688e-08
VP1289	52.68	17.67	2.14935	3.54128e-45
VP1290	81.21	102.69	0.238836	0.0919176
VP1291	107.93	85.75	0.892041	1.90517e-06
VP1292	44.09	53.58	0.310869	0.269307
VP1293	12.86	22.26	-0.193677	0.350568
VP1294	605.89	1617.75	-0.830205	8.29659e-12
VP1295	535.54	537.22	0.586002	2.68161e-05
VP1296	33.14	86.07	-0.784435	5.77963e-08
VP1297	39.4	70.81	-0.275952	0.149098
VP1298	366.07	133.91	2.01109	2.39715e-36
VP1299	26.47	17.8	1.15643	6.01351e-12
VP1300	51.62	28.58	1.4362	9.41376e-17
VP1301	63.88	55.2	0.786744	2.74379e-09
VP1302	14.42	31.49	-0.535926	0.000205229
VP1303	54.52	105.69	-0.364614	0.00730161
VP1304	30.81	80.02	-0.788623	7.96374e-09
VP1305	25.09	41.61	-0.146907	0.338655
VP1306	34.18	55.22	-0.102951	0.499571
VP1307	37.6	69.01	-0.286189	0.0423876
VP1308	46.8	149.6	-1.09362	2.91093e-13
VP1309	324.44	422.07	0.215607	0.211436
VP1310	196.23	161.49	0.865472	3.7361e-07
VP1311	22.78	40.12	-0.225686	0.123564
VP1312	38.81	30.08	0.947163	1.06505e-11
VP1313	126.31	294.27	-0.639765	3.44103e-05
VP1314	68.21	100.46	0.0238569	0.858698
VP1315	28.28	3.77	3.4627	3.17312e-63
VP1316	58.34	97.43	-0.147833	0.342794
VP1317	22.6	123.53	-1.84483	6.33003e-20
VP1318	1.77	3.34	-0.313434	0.244502
VP1319	2.28	2.72	0.331079	0.240284
VP1320	3.04	5.54	-0.27173	0.319695
VP1321	2.76	3.84	0.110142	0.664068
VP1322	5.64	7.18	0.230346	0.295562
VP1323	8.76	13.79	-0.0620346	0.803008
VP1324	10.47	22.25	-0.511227	0.00549391
VP1325	13.93	67.45	-1.68188	1.04764e-15
VP1326	7.25	44.06	-2.0165	8.12279e-26
VP1327	8.45	21.95	-0.782659	5.02631e-05
VP1328	14.98	29.81	-0.400852	0.0853996
VP1329	2.12	15.51	-2.25421	2.02625e-26
VP1330	1.54	13.58	-2.4932	3.06235e-19
VP1331	4.69	30.29	-2.08515	5.84246e-32
VP1332	5.15	94.5	-3.57629	4.856e-89
VP1333	2.82	96.29	-4.46715	1.49946e-115
VP1334	0.66	2.21	-0.853059	0.347796
VP1335	2.05	297.31	-6.52944	1.95289e-214
VP1336	0.7	20.19	-4.18814	7.16955e-46
VP1337	0.48	17.58	-4.50643	5.26324e-49
VP1338	3.54	29.26	-2.43189	1.25721e-32
VP1339	6.71	8.03	0.32963	0.234236
VP1340	1.2	3.19	-0.821507	0.000704546
VP1341	0	1.15	-1.64396	0.108879
VP1342	0.67	2.26	-1.13786	0.000190177
VP1343	0.13	1.15	-2.27376	0.000500818
VP1344	0.25	0.88	-1.14372	0.0426321
VP1345	0.2	0.85	-1.29716	0.0453437
VP1346	0.39	0.67	-0.154228	0.805723
VP1347	0.93	2.54	-0.846137	0.00330938
VP1348	355.14	609.49	-0.207023	0.213796
VP1349	3.7	3.42	0.689675	0.00376216
VP1350	3.92	4.91	0.258484	0.274236
VP1351	4.23	4.64	0.429226	0.128351
VP1352	36.24	66.31	-0.283496	0.0516143
VP1353	42.48	80.07	-0.322431	0.0469701
VP1354	6.54	14.7	-0.552631	0.0689929
VP1355	1.58	1.68	0.474728	0.126682
VP1356	1.57	1.78	0.399897	0.192322
VP1357	1.68	1.41	0.806578	0.0310341
VP1358	0.92	0.9	0.608304	0.106068
VP1359	0.07	0.57	-1.86212	0.0249061
VP1360	0.2	0.2
VP1361	0.59	1.18	-0.410487	0.366124
VP1362	0.7	0.24	1.26205	0.21174
VP1363	0.86	1.74	-0.411141	0.339905
VP1364	1.89	4.79	-0.719243	0.0217818
VP1365	8.17	8.49	0.517339	0.00565789
VP1366	8.43	7.62	0.716687	0.000499713
VP1367	18.76	33.1	-0.232378	0.10174
VP1368	12.03	19.7	-0.124204	0.482506
VP1369	18.01	82.56	-1.60024	2.89658e-22
VP1370	3.01	9.16	-0.987844	0.00649321
VP1371	3.96	18.05	-1.58419	5.28651e-11
VP1372	15.46	23.02	0.0273658	0.911157
VP1373	6.29	9.85	-0.0478542	0.873768
VP1374	259.16	256.28	0.609814	0.00225095
VP1375	141.2	154.38	0.459495	0.00056487
VP1376	287.71	455.95	-0.0708059	0.682722
VP1377	36.94	54.72	0.0122564	0.929273
VP1378	196.84	71.92	2.02782	2.3933e-47
VP1379	83.7	41.5	1.59924	2.23215e-16
VP1380	129.6	313.96	-0.696433	6.33483e-07
VP1381	247.61	617.24	-0.710958	0.000993373
VP1382	19.14	24.68	0.216427	0.235086
VP1383	53.77	10.08	2.98586	2.0754e-64
VP1384	7.28	23.89	-1.0758	0.00802299
VP1385	14.15	33	-0.622448	0.000363478
VP1386	6.44	87.03	-3.15561	2.43124e-105
VP1387	7.96	49.07	-2.03267	4.54964e-38
VP1388	12.48	89.47	-2.2384	5.0709e-49
VP1389	27.76	85.68	-1.04207	3.48191e-11
VP1390	20.24	60.45	-0.995053	2.2652e-12
VP1391	3.68	87.52	-3.96559	3.62883e-84
VP1392	1.75	163.74	-5.90234	1.33802e-145
VP1393	18.93	4133.68	-7.15494	0
VP1394	7.12	264.87	-4.61201	7.10128e-171
VP1395	3.74	21.79	-1.93847	1.0546e-12
VP1396	3.85	24.45	-2.06839	2.10663e-18
VP1397	3.94	18.83	-1.65561	3.65331e-12
VP1398	2.41	12.69	-1.79669	1.20239e-13
VP1399	2.91	17.15	-1.96224	3.81836e-19
VP1400	0.74	207.41	-7.45778	3.51583e-248
VP1401	1.31	178.47	-6.43239	5.84447e-200
VP1402	3.92	491.06	-6.31791	1.9148e-166
VP1403	6.38	722.68	-6.19025	6.49535e-191
VP1404	1.14	55.26	-4.88313	1.32232e-44
VP1405	1.83	60.37	-4.41701	3.31159e-81
VP1406	23.71	89.93	-1.33012	1.2995e-21
VP1407	79.66	455.12	-1.91886	4.6089e-32
VP1408	27.01	108.42	-1.41531	1.90957e-33
VP1409	22.04	215.02	-2.67907	2.03296e-61
VP1410	2.24	293.53	-6.36546	3.83846e-180
VP1411	2.27	304.46	-6.42945	4.30272e-269
VP1412	2.57	210.88	-5.70328	8.96076e-141
VP1413	1.67	185.05	-6.15161	9.5505e-228
VP1414	0.92	113.59	-6.25118	4.17618e-113
VP1415	17.03	144.3	-2.49125	2.8986e-69
VP1416	13.09	148.48	-2.90604	3.63974e-72
VP1417	26.97	356.48	-3.13086	7.3958e-95
VP1418	4.85	50.03	-2.74506	6.43475e-33
VP1419	9.65	50.6	-1.77665	4.18102e-17
VP1420	17.8	45.57	-0.756995	3.45433e-05
VP1421	6.97	15.92	-0.566018	0.0889237
VP1422	10.2	1.87	2.97892	3.19364e-26
VP1423	5.7	12.13	-0.503186	0.0102548
VP1424	0.7	1.69	-0.556349	0.514495
VP1425	5.23	7.21	0.137293	0.560241
VP1426	51.14	36.36	1.06942	3.0851e-14
VP1427	132.41	64.5	1.61585	7.44676e-25
VP1428	283.35	80.62	2.37893	2.2203e-42
VP1429	177.47	28.92	3.1664	8.70208e-41
VP1430	132.07	242.42	-0.28079	0.0806261
VP1431	6.27	18.16	-0.937579	3.03169e-09
VP1432	3.91	7.78	-0.39983	0.0339736
VP1433	0	1.36	-1.85617	0.0715126
VP1434	5.03	3.03	1.29424	0.000220888
VP1435	1.74	10.04	-1.92521	1.37049e-15
VP1436	96.23	196.31	-0.439536	0.000600328
VP1437	6.53	9.26	0.0831124	0.809232
VP1438	18.98	26.87	0.0867066	0.63716
VP1439	51.27	64.16	0.251936	0.0720136
VP1440	29.27	79.85	-0.860708	3.07028e-09
VP1441	40.14	76.82	-0.344417	0.00783214
VP1442	28.54	62.18	-0.537313	0.00134542
VP1443	56.43	56.55	0.586262	0.000649186
VP1444	42.88	35.07	0.865392	6.02833e-10
VP1445	74.44	109.76	0.0354085	0.864649
VP1446	38.89	46.95	0.309756	0.0204846
VP1447	94.48	84.79	0.715432	0.00109264
VP1448	61.09	55.09	0.710878	0.00164846
VP1449	61.68	57.21	0.677594	0.000795054
VP1450	70.91	60.66	0.800597	0.000345924
VP1451	50.74	38.82	0.967241	1.13749e-07
VP1452	32.46	162.09	-1.73424	2.25306e-16
VP1453	41.23	29.43	1.05958	3.13292e-15
VP1454	552.05	653.45	0.340704	0.0142966
VP1455	82.25	264.43	-1.10436	8.59128e-13
VP1456	7.51	28.32	-1.32678	8.71401e-16
VP1457	16.47	16.92	0.560128	0.0621317
VP1458	3.67	5.48	0.0218707	0.94413
VP1459	1.31	1.47	0.411441	0.219382
VP1460	1.45	2.51	-0.154883	0.845947
VP1461	0.35	0.85	-0.647174	0.233913
VP1462	0.68	1.54	-0.580261	0.101183
VP1463	0.98	1.36	0.110249	0.778046
VP1464	1.58	1.39	0.755401	0.0391507
VP1465	1.36	1.53	0.416245	0.210949
VP1466	0.45	1.17	-0.75331	0.116268
VP1467	0.93	1.31	0.0840268	0.823604
VP1468	0.81	3.71	-1.57085	3.30172e-06
VP1469	1.42	7.02	-1.70394	9.18795e-13
VP1470	4.4	4.42	0.52002	0.372117
VP1471	2.93	2	1.01963	0.123334
VP1472	5.21	10.51	-0.418245	0.159333
VP1473	1.23	4.3	-1.18229	0.000729163
VP1474	0.62	3.01	-1.65256	9.74803e-09
VP1475	0.7	2.51	-1.21154	0.00297232
VP1476	0.92	1.06	0.350883	0.601497
VP1477	1.81	3.66	-0.412074	0.188372
VP1478	2.43	4.23	-0.206665	0.434748
VP1479	13.72	21.61	-0.0713315	0.616919
VP1480	30.2	122.01	-1.42573	1.27864e-26
VP1481	436.06	132.89	2.28745	1.122e-44
VP1482	130.02	73.62	1.40449	4.07383e-12
VP1483	122.64	68.15	1.42882	4.87267e-21
VP1484	213.07	208.4	0.619692	1.16452e-05
VP1485	46	50.72	0.438406	0.00243927
VP1486	3.88	3.7	0.644248	0.00386249
VP1487	1.91	2.84	0.0255185	0.952388
VP1488	8.9	16.06	-0.260144	0.286106
VP1489	0.72	3.8	-1.69496	0.000387875
VP1490	24.93	120.44	-1.66978	1.3254e-23
VP1491	46.78	159.43	-1.15358	4.87774e-07
VP1492	6.66	16.64	-0.723387	0.000536018
VP1493	4.08	13.79	-1.16383	1.02689e-06
VP1494	174.87	412.82	-0.655303	5.50297e-05
VP1495	65.39	105.72	-0.102792	0.529771
VP1496	166.6	64.36	1.93643	8.18914e-35
VP1497	109.77	46.69	1.81908	9.64431e-25
VP1498	258.73	128.18	1.58683	3.41772e-29
VP1499	133.53	45.36	2.1145	5.61216e-30
VP1500	0.14	0.41
VP1501	427.62	182.69	1.79153	4.1361e-33
VP1502	50.62	50.88	0.573546	5.38243e-05
VP1503	34.37	45.44	0.186899	0.189408
VP1504	29.78	44.48	-0.00847657	0.960447
VP1505	0	0.89	-1.64396	0.108879
VP1506	50.51	44.68	0.744046	3.18618e-05
VP1507	1.54	0.52	1.56654	0.0836218
VP1508	142.83	19.92	3.38613	1.35428e-63
VP1509	215.69	40.45	2.98863	4.78011e-91
VP1510	174.6	19.22	3.72666	2.60785e-96
VP1511	256.59	16.61	4.46444	1.64303e-90
VP1512	1103.9	29.04	5.6792	4.9925e-83
VP1513	391.57	10.83	5.62039	1.07704e-89
VP1514	356.73	10.31	5.54493	1.86607e-79
VP1515	216.46	5.24	5.85785	1.61563e-141
VP1516	670.61	16.06	5.90857	8.24685e-219
VP1517	15.52	39.61	-0.757541	1.41521e-07
VP1518	509.02	1327.81	-0.772256	0.000105496
VP1519	17.39	24.16	0.118358	0.587301
VP1520	9.09	11.5	0.233572	0.530446
VP1521	17.8	44.06	-0.709321	1.37891e-05
VP1522	21.11	60.7	-0.92016	1.08029e-07
VP1523	12.35	6.34	1.53812	3.77015e-12
VP1524	63.67	209.84	-1.13352	4.72391e-19
VP1525	91.55	98.75	0.466581	0.00115245
VP1526	46.31	31.19	1.15304	1.20711e-17
VP1527	75.81	106.17	0.109884	0.655814
VP1528	30.01	38.81	0.20686	0.160319
VP1529	33.59	49.05	0.0377016	0.775857
VP1530	12.6	19.62	-0.052832	0.783429
VP1531	43.25	48.4	0.427473	0.028557
VP1532	131.93	124.79	0.664258	3.28545e-08
VP1533	37.92	38.84	0.535629	0.00114282
VP1534	29.57	371.57	-3.01843	6.52829e-40
VP1535	575.83	1328.02	-0.622125	5.58716e-07
VP1536	487.57	604.69	0.274329	0.0373605
VP1537	123.24	56.54	1.70857	2.26358e-32
VP1538	204.93	202.94	0.60312	5.2524e-05
VP1539	114.73	54.71	1.65393	4.61026e-32
VP1540	128.61	63.12	1.60763	6.62283e-30
VP1541	321.49	306.54	0.629036	0.00311804
VP1542	289.97	228.07	0.918517	8.57808e-08
VP1543	454.3	314.79	1.08096	4.87766e-07
VP1544	580.87	451.48	0.934147	4.91238e-11
VP1545	13.1	42.29	-1.08773	4.86925e-08
VP1546	123.31	45.07	2.0335	2.14553e-31
VP1547	78.72	35.58	1.72453	1.02514e-46
VP1548	4.81	1.06	2.41755	0.000610638
VP1549	51.82	77.67	-0.00012015	0.999399
VP1550	0.1	0.89	-1.50557	0.13213
VP1551	0.09	0.46	-1.49765	0.0485615
VP1552	0.41	0.94	-0.530888	0.493871
VP1553	0.27	0.74	-0.561974	0.553097
VP1554	3.01	2.84	0.623036	0.197529
VP1555	24.95	13.96	1.38544	1.28311e-05
VP1556	0.28	0.9	-1.02852	0.0321809
VP1557	0.06	1.11	-2.36943	0.0108658
VP1558	0.44	1.75	-1.34133	0.000765936
VP1559	0.29	2.07	-1.60301	0.0775412
VP1560	5.24	8.53	-0.0996292	0.832094
VP1561	351.49	244.39	1.09881	2.00058e-15
VP1562	13.44	10.74	0.89595	0.00015828
VP1563	9.46	4.6	1.59341	1.91582e-09
VP1564	344.98	625.62	-0.286871	0.104402
VP1565	0.11	1.6	-2.05912	0.0314368
VP1566	0.04	0.59	-1.98743	0.0386439
VP1567	0.04	0.22	-1.3875	0.135592
VP1568	0.06	0.33	-1.24714	0.193773
VP1569	0	0
VP1570	0	0
VP1571	0	0.28	-1.55111	0.127708
VP1572	0	0
VP1573	0	0
VP1574	0	0.21
VP1575	0.05	0.38	-1.67231	0.0662022
VP1576	0	0.2
VP1577	0.72	1.37	-0.317048	0.516512
VP1578	0.37	0.8	-0.438647	0.541709
VP1579	0.12	0.82	-1.76232	0.0333633
VP1580	0.34	1.09	-0.909355	0.261738
VP1581	0	0
VP1582	0	0
VP1583	0.14	0.61	-1.41692	0.0104757
VP1584	0.78	1.94	-0.62061	0.348759
VP1585	1.21	2.88	-0.577297	0.372759
VP1586	71.03	14.06	2.8926	4.0177e-34
VP1587	7.04	12.14	-0.189752	0.46749
VP1588	644.33	764.58	0.340426	0.0068142
VP1589	588.43	665.71	0.400177	0.00164258
VP1590	53.01	62.61	0.335553	0.0141781
VP1591	1101.07	732.43	1.13474	1.01709e-06
VP1592	5.98	6.04	0.549617	0.293316
VP1593	11502.3	12915.1	0.431033	0.0711704
VP1594	200.33	209.12	0.519377	4.03303e-06
VP1595	88	76.01	0.790956	1.43339e-09
VP1596	91.13	58.56	1.21398	1.16519e-10
VP1597	131.38	137.13	0.502885	0.00402293
VP1598	0.46	2.29	-1.20517	0.199261
VP1599	147.43	240.24	-0.0996281	0.632818
VP1600	0.32	1.44	-1.05458	0.281703
VP1601	88.07	91.54	0.514803	0.0010349
VP1602	452.25	475.1	0.511085	5.68823e-05
VP1603	24.41	19.87	0.878788	0.000384135
VP1604	58.33	36.26	1.24512	9.12818e-12
VP1605	2.23	3.12	0.100199	0.753655
VP1606	398.76	274.47	1.12168	9.37673e-20
VP1607	278.82	326.46	0.350398	0.0114375
VP1608	24.56	71.37	-0.953273	1.50409e-09
VP1609	13.48	15.13	0.422068	0.00477865
VP1610	24.13	29.71	0.289987	0.0460928
VP1611	37.4	40.66	0.459064	0.00187915
VP1612	16.18	17.96	0.426884	0.0189372
VP1613	86.46	88.98	0.532044	0.000289815
VP1614	65.04	105.03	-0.10246	0.467398
VP1615	14.81	24.52	-0.118443	0.676582
VP1616	78.03	153.36	-0.397652	0.00555453
VP1617	135.91	312.51	-0.618319	1.08892e-06
VP1618	2.31	4.92	-0.440583	0.454982
VP1619	34.41	79.03	-0.612912	4.15752e-06
VP1620	1.99	4.85	-0.684944	0.0126636
VP1621	0.65	1.94	-0.965369	0.00952284
VP1622	0.54	1.5	-0.840881	0.0683799
VP1623	3.75	10.8	-0.909421	0.000550202
VP1624	188.24	1109.34	-1.96281	8.338e-55
VP1625	60.56	101.48	-0.133325	0.615767
VP1626	121.55	200.36	-0.123061	0.487524
VP1627	145.29	60.92	1.7801	3.04316e-11
VP1628	201.82	67.41	2.15309	4.35845e-50
VP1629	27.08	62.92	-0.646448	0.00278203
VP1630	4.6	5.9	0.232224	0.122485
VP1631	1.82	11.48	-2.0532	1.98926e-17
VP1632	4.09	15.94	-1.35736	1.05486e-09
VP1633	16.14	28.75	-0.257045	0.0962179
VP1634	4.72	12.56	-0.823541	3.83873e-05
VP1635	10.58	24.24	-0.616058	0.00283693
VP1636	865.75	1278.76	0.0264426	0.846202
VP1637	28.62	21.79	0.968034	8.36069e-11
VP1638	29.95	74.96	-0.741043	3.22285e-07
VP1639	33.68	63.79	-0.33388	0.0273494
VP1640	18.93	57.74	-1.0275	1.42482e-09
VP1641	6.18	8.81	0.0709653	0.696441
VP1642	2.9	5.93	-0.442885	0.0279664
VP1643	11.72	22.42	-0.347777	0.116144
VP1644	5.44	9.25	-0.170768	0.353696
VP1645	1.94	3.7	-0.345851	0.190936
VP1646	2.09	3.18	-0.0212726	0.923387
VP1647	5.09	5.83	0.386761	0.102241
VP1648	7.46	10.18	0.126688	0.605747
VP1649	6.45	16.35	-0.745908	0.000284449
VP1650	442.64	496.07	0.41683	0.00259504
VP1651	0.24	0.77	-0.952497	0.133738
VP1652	0.13	1.23	-2.14399	0.0076944
VP1653	0.71	2.34	-1.1143	0.000544396
VP1654	21.02	47.08	-0.552704	0.0161062
VP1655	2.41	4.61	-0.343784	0.191282
VP1656	29.65	123.45	-1.47743	1.20577e-08
VP1657	18.3	72.43	-1.40543	2.77452e-06
VP1658	14.2	89.27	-2.05983	3.40098e-17
VP1659	6.59	29.13	-1.56017	3.38494e-16
VP1660	4.22	26.67	-2.03813	1.12614e-12
VP1661	2.04	10.45	-1.73247	5.22434e-07
VP1662	2.69	14.57	-1.83883	6.40874e-16
VP1663	1.29	14.28	-2.77416	5.26742e-12
VP1664	1.88	11.64	-1.98438	2.18768e-07
VP1665	2.1	21.43	-2.68773	3.4666e-12
VP1666	5.04	36.04	-2.2192	1.5926e-11
VP1667	5.71	55.32	-2.6751	1.27497e-31
VP1668	5.16	30.22	-1.95895	2.80113e-30
VP1669	2.19	22.66	-2.73232	1.47891e-19
VP1670	1.95	17.26	-2.53073	1.36771e-15
VP1671	2.12	22.64	-2.7925	7.54846e-20
VP1672	1.62	10.2	-2.03156	5.27399e-11
VP1673	1.35	10.58	-2.26686	1.34048e-06
VP1674	0.86	4.27	-1.67343	8.42584e-06
VP1675	1.84	4.57	-0.712898	0.0100601
VP1676	13.28	42.92	-1.10166	1.08316e-12
VP1677	2.34	4.38	-0.331857	0.261715
VP1678	4.9	9.27	-0.346206	0.195485
VP1679	3.87	8.13	-0.467177	0.0826038
VP1680	9.88	174.22	-3.37926	3.88905e-12
VP1681	0	0.79
VP1682	7.63	219.73	-4.21268	3.93685e-56
VP1683	2.83	21.71	-2.33786	2.66672e-19
VP1684	1.52	14.56	-2.61697	3.19872e-14
VP1685	3.04	4.02	0.173092	0.737702
VP1686	6.42	41.77	-2.10878	5.67987e-16
VP1687	3.69	20.8	-1.88762	4.03841e-10
VP1688	2.68	15.31	-1.90927	2.02561e-10
VP1689	2.99	16.85	-1.89317	9.74653e-15
VP1690	2.43	17.66	-2.24929	4.34054e-14
VP1691	3.86	24	-2.02218	1.1407e-10
VP1692	3.64	20.45	-1.8889	1.28909e-10
VP1693	6.04	48.14	-2.38014	2.87029e-14
VP1694	8.14	100.86	-3.00253	2.05861e-23
VP1695	3.63	21.75	-1.98819	3.06469e-21
VP1696	3.92	32.9	-2.47428	5.92899e-32
VP1697	7.53	64.12	-2.47148	9.40652e-26
VP1698	14.41	106.26	-2.2878	1.3169e-26
VP1699	5.13	57.88	-2.8891	1.92292e-55
VP1700	8.51	65.02	-2.32321	5.15993e-25
VP1701	3.97	73.27	-3.55948	1.11702e-46
VP1702	5.55	70.96	-3.0444	1.07513e-35
VP1703	7.75	3.41	1.75814	2.56746e-18
VP1704	6.01	3	1.57531	6.95329e-15
VP1705	0.22	0.98	-1.07134	0.262853
VP1706	2032.49	906.81	1.72589	5.96759e-21
VP1707	2.13	3.21	-0.000365452	0.999216
VP1708	114.46	230.48	-0.433776	0.010872
VP1709	47	86.95	-0.327705	0.189289
VP1710	56.24	121.62	-0.534758	0.0002062
VP1711	63.95	26.75	1.83998	1.02938e-17
VP1712	33.55	18.29	1.45796	6.34186e-08
VP1713	22.16	5.92	2.48103	3.49815e-35
VP1714	17.95	6.33	2.06189	1.29555e-26
VP1715	9.65	3.37	2.08638	1.77338e-25
VP1716	1.14	0.77	0.844942	0.356691
VP1717	10.43	4.35	1.83467	4.46236e-18
VP1718	46.85	77.46	-0.143567	0.33946
VP1719	7.79	20.18	-0.789066	0.000103458
VP1720	6.56	92.51	-3.20018	1.64417e-49
VP1721	0.55	15.62	-4.1168	3.81944e-29
VP1722	1.05	44.66	-4.71078	2.7507e-50
VP1723	28.77	31.65	0.432437	0.0151057
VP1724	10.04	19.51	-0.378149	0.0815527
VP1725	12.91	26.53	-0.460831	0.0064861
VP1726	0.96	11.59	-2.96276	8.70707e-29
VP1727	0.53	2.78	-1.74488	6.12258e-06
VP1728	0.71	4.93	-2.13594	6.5812e-10
VP1729	0.24	0.83	-1.03301	0.143164
VP1730	0.19	1.12	-1.85337	0.000256395
VP1731	0.37	0.96	-0.677743	0.296651
VP1732	0.53	1.41	-0.77111	0.122648
VP1733	5.27	6.7	0.238044	0.362257
VP1734	14.02	15.55	0.427167	0.0187857
VP1735	7.88	23.39	-0.983086	4.03491e-10
VP1736	32.26	21.76	1.14022	2.35514e-12
VP1737	1.39	2.91	-0.455444	0.361794
VP1738	15.95	69.59	-1.5301	1.34157e-15
VP1739	166.62	311.4	-0.317743	0.00635938
VP1740	135.27	422.84	-1.05918	5.51413e-11
VP1741	13.14	26.31	-0.415073	0.00535438
VP1742	22.61	72.88	-1.0895	2.67098e-10
VP1743	17.7	61.28	-1.18579	4.07984e-09
VP1744	31.88	94.46	-0.975801	1.02217e-13
VP1745	7.83	25.03	-1.07815	2.35275e-09
VP1746	1.72	1.21	0.894415	0.267839
VP1747	4.7	18.27	-1.35989	2.30313e-12
VP1748	0.26	0.68	-0.648875	0.423909
VP1749	59.66	130.2	-0.526291	0.00285741
VP1750	0	0
VP1751	4.24	121.65	-4.22013	7.85207e-117
VP1752	5.24	7.97	-0.0166191	0.950623
VP1753	8.11	12.19	-0.00377509	0.985378
VP1754	10.72	17.54	-0.127337	0.404753
VP1755	1.93	3.33	-0.192303	0.3434
VP1756	1.72	2.3	0.153196	0.715942
VP1757	3.33	5.55	-0.150623	0.498537
VP1758	264.97	135.02	1.52917	4.76354e-16
VP1759	2.57	2.11	0.814864	0.13488
VP1760	33.96	29.92	0.766488	0.00017771
VP1761	55.32	21.02	1.97441	1.14086e-30
VP1762	287.22	173.26	1.30301	4.43747e-20
VP1763	173.95	96.82	1.40197	2.42889e-13
VP1764	28.59	73.67	-0.791485	0.000445406
VP1765	1.86	7.97	-1.45632	1.00158e-05
VP1766	6.51	11.24	-0.17262	0.601606
VP1767	3.15	4.66	0.0239048	0.908994
VP1768	61.73	104.92	-0.179593	0.189765
VP1769	1.66	0.98	1.13317	0.146453
VP1770	5.07	23.67	-1.6288	2.1801e-19
VP1771	2.58	13.35	-1.76147	7.16102e-17
VP1772	0	1.47	-5.10659	4.47494e-09
VP1773	0	1.15	-4.45515	9.63115e-07
VP1774	0	2.03	-4.84673	4.83937e-08
VP1775	0.02	1.56	-4.4819	1.68512e-08
VP1776	0	1.08	-3.2269	0.0010306
VP1777	0.02	14.38	-7.09109	4.07639e-24
VP1778	0.08	24.18	-6.58304	1.57809e-24
VP1779	0	1.28	-4.10915	9.99815e-06
VP1780	0	0.35
VP1781	0	0.41	-3.53322	0.000247163
VP1782	0	0.62	-4.0471	1.47443e-05
VP1783	0.04	50.72	-7.68367	3.05294e-29
VP1784	0	4.15	-4.35295	1.97067e-06
VP1785	0	1.42	-1.8074	0.079319
VP1786	0	4.67	-4.44789	1.02579e-06
VP1787	14.58	55.37	-1.32857	9.50009e-19
VP1788	20.91	63.8	-1.01645	1.02318e-08
VP1789	0	0
VP1790	0.05	13.15	-5.74412	7.31055e-15
VP1791	0	16.13	-6.76305	1.46941e-17
VP1792	0	7.37	-5.59415	3.89924e-11
VP1793	0	6.98	-4.66137	2.04059e-07
VP1794	0	29.35	-7.5384	6.62859e-23
VP1795	0.23	29.67	-4.85663	5.0938e-10
VP1796	0.02	20.75	-7.21084	4.69384e-25
VP1797	0.17	31.02	-6.0495	1.22794e-22
VP1798	0.12	13.68	-5.27081	1.03042e-14
VP1799	0.19	16.28	-4.32523	7.79592e-08
VP1800	0.11	17.96	-5.20842	6.80429e-12
VP1801	0.04	17.52	-6.25589	6.64958e-18
VP1802	0.31	38.83	-6.20465	8.90403e-84
VP1803	4.53	25.64	-1.80859	7.29263e-05
VP1804	11.24	81.15	-2.2441	3.85684e-35
VP1805	15.4	81.32	-1.79359	3.05351e-24
VP1806	1.03	2.18	-0.396778	0.602373
VP1807	7.61	38.03	-1.71548	4.23078e-16
VP1808	13.87	80.11	-1.93428	7.68429e-40
VP1809	2.91	22.29	-2.24598	1.14141e-08
VP1810	7.72	46.63	-1.97264	5.93162e-15
VP1811	0	0.99	-1.97428	0.0556213
VP1812	25.59	166.72	-2.09619	2.76201e-41
VP1813	7.74	23.26	-0.983264	3.08393e-05
VP1814	8.59	16.39	-0.348775	0.143053
VP1815	0.99	2.43	-0.656077	0.210144
VP1816	0.61	4.14	-1.99271	0.000247337
VP1817	18.33	58.8	-1.07781	4.46894e-08
VP1818	27.13	36.64	0.171637	0.563878
VP1819	65.26	113.07	-0.199314	0.24781
VP1820	168.68	140.77	0.849033	8.90608e-06
VP1821	201.02	309.09	-0.03673	0.797844
VP1822	12.28	60.76	-1.68046	1.88316e-08
VP1823	18.61	87.49	-1.61012	6.89418e-14
VP1824	1.59	7.24	-1.56275	1.55731e-06
VP1825	18.83	61.67	-1.10892	6.04506e-10
VP1826	21.31	55.89	-0.783362	7.67679e-05
VP1827	11.55	47.23	-1.39759	2.22153e-07
VP1828	28.21	71.36	-0.734241	0.00137882
VP1829	1.71	6.47	-1.28394	0.00474592
VP1830	2.12	6.39	-0.968787	0.0200877
VP1831	0.22	1.12	-1.3228	0.125707
VP1832	23	55.09	-0.651294	0.00344901
VP1833	8.07	19.8	-0.663907	0.122836
VP1834	0.17	2.62	-2.58076	0.00182548
VP1835	67.21	66.19	0.618511	0.00447993
VP1836	21.36	46.56	-0.5209	0.0686826
VP1837	10.34	59.1	-1.87132	6.04405e-09
VP1838	21.6	63.15	-0.929612	0.00119475
VP1839	22.4	104.38	-1.629	1.4505e-26
VP1840	14.23	62.22	-1.53308	1.07181e-22
VP1841	23.69	59.47	-0.736055	8.35321e-05
VP1842	11.93	71.67	-1.98876	1.1553e-22
VP1843	12.19	41.7	-1.16003	2.72081e-06
VP1844	4.57	14.16	-1.00793	0.00157099
VP1845	4.6	16.85	-1.26182	3.56151e-08
VP1846	2.42	10.66	-1.40163	0.0177442
VP1847	19.2	134.18	-2.19151	2.31819e-32
VP1848	9.86	27.07	-0.859565	6.67966e-06
VP1849	6.43	34.64	-1.80719	1.1837e-11
VP1850	19.74	44.43	-0.573648	0.00561834
VP1851	93.66	350.98	-1.31224	9.09191e-27
VP1852	1.85	5.37	-0.926409	0.00689255
VP1853	26.97	77.64	-0.933695	1.87787e-11
VP1854	61.48	142.84	-0.626183	2.56376e-06
VP1855	41.16	71.68	-0.203537	0.249313
VP1856	24.38	32.96	0.144085	0.578987
VP1857	2.21	17.12	-2.11754	0.000413906
VP1858	6.7	29.68	-1.49163	2.69105e-05
VP1859	0.13	1.67	-1.95743	0.042002
VP1860	0.7	1.45	-0.423371	0.459986
VP1861	71.42	140.17	-0.370709	0.0348016
VP1862	32.92	103.95	-1.05784	1.37499e-09
VP1863	0.24	1.42	-1.09769	0.280968
VP1864	20.21	97.11	-1.66166	1.72228e-22
VP1865	84.75	19.01	2.73195	2.18636e-78
VP1866	45.13	106.16	-0.646231	1.5565e-05
VP1867	16.35	38.81	-0.655331	4.64745e-05
VP1868	11.05	33.79	-1.01635	1.72823e-08
VP1869	23.82	68.76	-0.938339	3.00109e-14
VP1870	44.78	47.88	0.481464	0.00158467
VP1871	47.73	39.44	0.84028	2.64479e-06
VP1872	1288.92	2276.3	-0.216235	0.244788
VP1873	554.51	551.7	0.56432	0.00894705
VP1874	0.23	1.42	-1.12216	0.269793
VP1875	20.92	30.04	0.0557983	0.729245
VP1876	5.4	12.18	-0.585922	0.000339429
VP1877	12.48	18.59	0.0153777	0.942112
VP1878	28.83	27.86	0.624008	0.00028392
VP1879	977.57	606.68	1.25783	2.15543e-18
VP1880	336.82	268.08	0.875601	0.0001505
VP1881	5.89	88.11	-3.29591	1.13455e-94
VP1882	15.48	22.56	0.0546796	0.797175
VP1883	153.64	235.4	-0.0222151	0.907522
VP1884	63.07	93.95	0.0267248	0.903812
VP1885	21.14	43.51	-0.428598	0.141013
VP1886	29.55	169.4	-1.913	1.32405e-28
VP1887	1.88	3.31	-0.204739	0.755145
VP1888	251.53	735.32	-0.953844	5.56423e-08
VP1889	1592.73	3112.49	-0.368461	0.0482806
VP1890	148.33	45.34	2.25446	3.00056e-29
VP1891	18.56	28.16	-0.00250997	0.991711
VP1892	53.18	43.95	0.856885	4.37705e-06
VP1893	327.23	477.5	0.0330919	0.796082
VP1894	60.73	224.66	-1.2985	9.20473e-20
VP1895	0.15	1.66	-1.74169	0.0770529
VP1896	53.09	46.91	0.768472	3.96778e-06
VP1897	30.16	199.14	-2.11755	5.88647e-28
VP1898	3581.77	6605.39	-0.296545	0.00988062
VP1899	1.95	2.41	0.244033	0.71137
VP1900	295.81	566.22	-0.356226	0.00818433
VP1901	301.65	607.2	-0.412074	0.00984724
VP1902	17.82	47.3	-0.831644	1.36676e-06
VP1903	18.27	44.56	-0.705648	4.24462e-05
VP1904	89.85	209.01	-0.64005	0.00013165
VP1905	4.97	53.3	-2.82206	6.9803e-51
VP1906	42.78	131.57	-1.03331	1.00551e-11
VP1907	46.75	65.99	0.0924812	0.546225
VP1908	63.04	40.69	1.21602	4.00108e-11
VP1909	0.72	2.46	-1.14849	0.000763957
VP1910	0.47	1.42	-0.899553	0.143411
VP1911	1.38	3.2	-0.618567	0.0397548
VP1912	42.74	77.12	-0.252128	0.207552
VP1913	11.2	8.46	0.973202	5.0553e-05
VP1914	46.33	130.06	-0.901417	1.1434e-12
VP1915	15.48	20.29	0.199199	0.302311
VP1916	4.21	5.61	0.173679	0.364377
VP1917	5.99	6.04	0.567658	0.00784588
VP1918	4.55	4.62	0.534089	0.0681214
VP1919	4.37	4.44	0.533405	0.0584391
VP1920	14.43	18.91	0.184858	0.309732
VP1921	107.65	283.15	-0.803191	2.633e-07
VP1922	535.11	519.94	0.63636	0.000129681
VP1923	31.12	34.86	0.427302	0.0219718
VP1924	36.3	33.4	0.702208	6.46195e-05
VP1925	64.85	64.44	0.59186	2.24602e-05
VP1926	66.09	104.32	-0.0898787	0.655669
VP1927	67.37	86.32	0.217407	0.183277
VP1928	343.24	163.75	1.6446	5.79824e-27
VP1929	73.08	284.48	-1.37796	4.08491e-19
VP1930	159.54	40.97	2.53709	6.60205e-78
VP1931	92.17	28.73	2.25301	3.28778e-47
VP1932	457.31	454.21	0.575942	0.000543805
VP1933	50.1	53.78	0.476292	0.000957457
VP1934	172.29	215.78	0.240739	0.183586
VP1935	208.56	201.93	0.610613	0.00180611
VP1936	192.6	159.05	0.853789	6.20203e-07
VP1937	104.05	197.15	-0.339159	0.006582
VP1938	71.26	60.79	0.803203	1.1234e-07
VP1939	1839.03	2201.13	0.319566	0.0339808
VP1940	56.51	17.31	2.26134	1.27811e-37
VP1941	110.14	28.57	2.46968	1.90539e-24
VP1942	74.76	27.29	2.01062	8.04322e-33
VP1943	241.96	195.64	0.89236	1.6749e-13
VP1944	99.41	88.62	0.743878	1.38021e-09
VP1945	716.19	638.47	0.74983	3.48645e-12
VP1946	27.79	20.21	1.04206	7.64083e-16
VP1947	35.02	36.78	0.515756	0.000574967
VP1948	172.38	111.53	1.1958	1.14828e-14
VP1949	264.73	137.76	1.50673	1.59647e-18
VP1950	1.96	1.44	0.879338	0.206957
VP1951	118.4	59.68	1.55076	1.49763e-21
VP1952	8.37	11.31	0.142129	0.501754
VP1953	155.61	488.06	-1.0617	5.14559e-19
VP1954	19.65	44.31	-0.584892	0.000139782
VP1955	0.34	1.86	-1.22148	0.202409
VP1956	25.89	48.78	-0.326568	0.0285734
VP1957	23.2	42.6	-0.286305	0.0660691
VP1958	35.65	83.76	-0.639556	5.47272e-05
VP1959	46.27	90.33	-0.388177	0.0360558
VP1960	48.45	151.11	-1.0633	8.77552e-07
VP1961	69.56	212.9	-1.03154	9.98309e-07
VP1962	104.38	111.85	0.495171	0.0158567
VP1963	0.75	1.06	0.10568	0.909178
VP1964	5.86	4.92	0.827627	3.02731e-05
VP1965	1.4	1.41	0.391892	0.691809
VP1966	107.06	56.67	1.49576	2.15924e-19
VP1967	115.7	116.27	0.586057	0.00404648
VP1968	76.09	112.95	0.0198354	0.882537
VP1969	123.72	161.23	0.20949	0.237639
VP1970	59.82	66.52	0.433652	0.0103965
VP1971	44.4	71.31	-0.103147	0.559521
VP1972	223.55	408.33	-0.289845	0.0345575
VP1973	84.5	142.52	-0.176032	0.232626
VP1974	2.21	5.5	-0.719893	0.000129866
VP1975	5.28	22.3	-1.43654	0.000237092
VP1976	7.32	27.08	-1.29271	2.81461e-12
VP1977	146.41	236.78	-0.101047	0.534625
VP1978	10.61	20.9	-0.383835	0.064041
VP1979	1.88	4.52	-0.670295	0.000569958
VP1980	30.62	35.48	0.356421	0.0318806
VP1981	4.84	8.91	-0.296395	0.0883152
VP1982	0.94	0.95	0.375829	0.70283
VP1983	15.17	16.45	0.45903	0.0124469
VP1984	7.33	19.35	-0.811173	1.50746e-07
VP1985	6.43	10.32	-0.10354	0.58397
VP1986	5.88	5.94	0.569413	0.00904821
VP1987	81.51	199.56	-0.687884	0.000105307
VP1988	2.48	10.61	-1.4763	4.17704e-08
VP1989	0.66	0.9	0.128207	0.777219
VP1990	0.81	1.75	-0.514714	0.198606
VP1991	8.31	12.94	-0.0522276	0.767064
VP1992	6.67	9.21	0.122326	0.570091
VP1993	11.96	9.13	0.974934	5.66505e-07
VP1994	2.01	2.14	0.471305	0.252207
VP1995	15.97	21.24	0.176349	0.284982
VP1996	7.46	11.5	-0.0349064	0.837788
VP1997	6.82	10.88	-0.0872164	0.63229
VP1998	8.84	15.46	-0.220811	0.194511
VP1999	8.81	16.89	-0.345863	0.051465
[truncated: 3,036 more rows]
